# Supplementary material for: Factors associated with uncontrolled blood pressure among Ghanaians: Evidence from a multicenter hospital-based study
Source: PLoS One. 2018 Mar 19;13(3):e0193494. doi: 10.1371/journal.pone.0193494 (PMC5858765; doi:10.1371/journal.pone.0193494)
Supplement: S1 Table — (XLSX) [file pone.0193494.s001.xlsx]

## Sheet: Sheet1
Is the participant Age >=18 of years?	A1. Does the participant have a diagnosis of High Blood Pressure (either new or	HPT	A1. b) If Yes, indicate whether patient is	A1. I) Systolic-Blood Pressure Reading number 1 (sitting for 5 minutes)	A1. I) Diastolic-Systolic-Blood Pressure Reading number 1 (sitting for 5 minutes	A1. II) Systolic-Blood Pressure Reading number 2 (sitting for 5 minutes)	A1. II) Diastolic-Blood Pressure Reading number 2 (sitting for 5 minutes)	A1. III) Today, have you taken drugs (medication) that have been prescribed by a	A2. Does the participant have a diagnosis of Diabetes (either new or previously	A2. I) If Yes, indicate whether patient is:	A2. I) During the past 12 hours have you had anything to eat or drink, other tha	A2. III) Fasting blood glucose (MMOL/L)	A2. IV) Random blood glucose (MMOL/L)	A2. V) Hemoglobin A1C (%)	A2. VI) Today, have you taken insulin or other drugs (medication) that have been	B1. Is the Patient less than 18 years old?	B2. Is the Patients FBS or RBS today more than 25 mmol/l (hyperglycaemia) or les	B3. Is patients Blood Pressure today more than 180 / 110mmHg with any of the fol	B4. Is the patient not willing to give informed pre-consent, and consent or with	C1. Does patient qualify to participate in this study?	Consent has been read and obtained	A1. Gender	A3. How old are you? (Years)	A4. Do you have a valid National Health Insurance Scheme card?	A5.Is the card expired?	A6. Location of participants residence	A12. What is the highest level of education you have completed?	A13. What is your marital status?	A14. Which of the following best describes your work status over the past 12 mon	A15. What is the total number of people living in your household?	A16. How many people that are 17 or less are in your household	A17. How many females are in your household?	B1. Do you currently smoke any tobacco products, such as cigarettes, cigars or p	B2. On average, how many tobacco products (such as cigarettes, cigars or pipes)	B3. Have you smoked in the past?	B4. How many years have you smoked in total before quitting?	C1. Do you currently use alcoholic beverage such as beer, wine, spirits, palm wi	C2. In the past month, how frequently have you had at least one alcoholic drink?	D1. In a typical week, on how many days in the past week have you had fruits?	D2. How many servings of fruit do you eat on one of those days?	D3. In a typical week, on how many days in the past week have you had vegetables	D4. How many servings of vegetables do you eat on one of those days?	D5. In a typical week, how often is salt added to food that has already been pre	E1. Do you frequently perform physical activities that cause a small increase in	E2. How much time (in minutes) do you spend walking (fast/briskly), jogging, bic	F1. Have you ever been told by a doctor or other health worker that you have rai	F2. How many years ago were you first told you had high blood pressure? (Years)	F2. How many months ago were you first told you had high blood pressure? (Months	F3. Are you currently taking any medication for your raised blood pressure?
Yes	Yes	1	Previously diagnosed	105	73	107	70	No	No		Yes					No			No	No	Yes	Female	38	YES (CARD SHOWN)	No	RURAL	No formal schooling	Currently married	Self-employed	11	5	3	NO		NO		NO		1	1	1	1	Very often	No		YES	7		YES
Yes	Yes	1	Previously diagnosed	133	72	118	67	No	No		Yes					No		No	No	Yes	Yes	Female	79	YES (CARD SHOWN)	No	RURAL	No formal schooling	Widowed	Unemployed (unable to work)	2	0	0	NO		NO		NO		1	1	1	1	Rarely	No		YES	6		YES
		9																			Yes
Yes	Yes	1	Previously diagnosed	154	75	156	75	Yes	Yes	Previously diagnosed		9.6	9898	5.8	No	No	No	No	No	Yes	Yes	Male	60	YES (CARD SHOWN)	No	URBAN	Primary school completed	Currently married	Self-employed	10	6	6	NO		NO		NO		1	2	3	2	Never	No		NO
Yes	Yes	1	Newly diagnosed	164	99	158	99	Yes	No		Yes	9898	9898	9898	No	No	No	No	No	Yes	Yes	Female	61	YES (CARD SHOWN)	No	RURAL	Primary school completed	Divorced	Farmer	7	4	4	NO		NO		NO		2	1	7	2	Never	Yes	45	YES	0	3	YES
Yes	Yes	1	Previously diagnosed	221	136	227	140	No	No		Yes	9898	9898	9898		No	No	No	No	Yes	Yes	Female	48	YES (CARD SHOWN)	No	URBAN	Less than primary school	Currently married	Unemployed (able to work)	12	4	5	NO		NO		NO		2	1	7	1	Never	No		YES	5	0	YES
Yes	Yes	1	Previously diagnosed	124	73	129	77	Yes	No		Yes	7979	9898	9898	No	No	No	No	No	Yes	Yes	Female	66	YES (CARD SHOWN)	No	URBAN	Non-formal education	Seperated	Unemployed (unable to work)	4	0	3	NO		NO		NO		0		0		Never	Yes	40	YES	7	0	YES
Yes	Yes	1	Newly diagnosed	124	85	118	79	Yes	No		Yes				No	No	No	No	No	Yes	Yes	Female	51	YES (CARD NOT SHOWN)	No	RURAL	Secondary school completed	Currently married	Farmer	6	0	3	NO		NO		NO		1	1	7	3	Never	No		YES		4	YES
Yes	Yes	1	Previously diagnosed	138	78	135	94	Yes	No		Yes					No		No	No	Yes	Yes	Male	79	YES (CARD SHOWN)	No	RURAL	Non-formal education	Currently married	Self-employed	20	8	6	NO		NO		NO		1	1	1	1	Rarely	No		YES	6	8	YES
Yes	Yes	1	Previously diagnosed	150	100	147	97	Yes	No		Yes	9898	8585	9898	No	No		No	No	No	Yes	Female	36	YES (CARD SHOWN)	No	URBAN	Primary school completed	Widowed	Government employee	4	1	3	NO		NO		NO		1	1	7	2	Never	Yes	100	YES	1	9	YES
Yes	Yes	1	Previously diagnosed	100	74	103	75	No	Yes	Previously diagnosed	No	13.2	7979	7979	No	No	No	No	No	Yes	Yes	Female	43	YES (CARD SHOWN)	No	RURAL	Less than primary school	Currently married	Farmer	8	2	4	NO		NO		NO		4	2	7	2	Never	Yes	30	YES	3	7979	NO
Yes	Yes	1	Previously diagnosed	123	97	137	103	No	Yes	Previously diagnosed	Yes	10.4			No	No	No	No	No	Yes	Yes	Female	45	YES (CARD SHOWN)	No	URBAN	Secondary school completed	Currently married	Trader	5	0	3	NO		NO		NO		5	2	5	2	Never	Yes	20	YES	1	9898	YES
Yes	Yes	1	Previously diagnosed	169	91	160	93	No	Yes	Previously diagnosed	Yes	9.8			No	No	No	No	No	Yes	Yes	Female	72	YES (CARD SHOWN)	No	PERIURBAN	No formal schooling	Widowed	Unemployed (unable to work)	6	1	2	NO		NO		NO		3	2	4	2	Never	No		YES	5	9898	YES
Yes	Yes	1	Previously diagnosed	121	72	117	73	Yes	Yes	Previously diagnosed	No	6.4	9898	8	Yes	No	No	No	No	Yes	Yes	Female	62	YES (CARD SHOWN)	No	URBAN	Primary school completed	Widowed	Unemployed (able to work)	1	0	1	NO		NO		NO		1	2	6	3	Never	Yes	10	YES	6	9898	YES
Yes	Yes	1	Previously diagnosed	163	90	159	95	No	No		Yes					No		No	No	Yes	Yes	Male	80	YES (CARD SHOWN)	No	RURAL	No formal schooling	Currently married	Unemployed (unable to work)	9	2	3	NO		NO		NO		1	1	3	2	Very often	No		YES	4		YES
Yes	Yes	1	Previously diagnosed	123	83	109	77	No	No		Yes					No		No	No	Yes	Yes	Female	82	YES (CARD SHOWN)	No	RURAL	No formal schooling	Currently married	Unemployed (unable to work)	5	0	2	NO		NO		NO		1	1	1	1	Never	No		YES	7		YES
Yes	Yes	1	Previously diagnosed	179	119	174	103	No	No		No	9898	9898	9898	No	No	No	No	No	Yes	Yes	Female	51	YES (CARD SHOWN)	No	PERIURBAN	Secondary school completed	Currently married	Self-employed	4	1	2	NO		NO		NO		2	4	7	7	Never	No		YES	1	7979	YES
Yes	Yes	1	Previously diagnosed	151	85	160	89	No	No		Yes	8585	8585	8585		No		No	No	Yes	Yes	Female	65	YES (CARD SHOWN)	No	RURAL	No formal schooling	Widowed	Unemployed (unable to work)	14	5	6	NO		NO		NO		0		1	1	Never	Yes	25	YES	3		YES
Yes	Yes	1	Previously diagnosed	135	78	138	74	No	No		No	9898	9898	9898	No	No	No	No	No	Yes	Yes	Female	47	YES (CARD SHOWN)	No	RURAL	No formal schooling	Widowed	Farmer	4	2	2	NO		NO		NO		3	2	7	1	Never	Yes	45	YES	10	2	YES
Yes	Yes	1	Previously diagnosed	144	107	156	104	No	No							No	No	No	No	Yes	Yes	Female	39	YES (CARD SHOWN)	No	RURAL	Secondary school completed	Divorced	Trader	4	3	4	NO		NO		NO		0		7	2	Rarely	Yes	20	YES	3	6	YES
Yes	Yes	1	Previously diagnosed	131	65	129	66	Yes	No		Yes	9898	9898	9898		No	No	No	No	Yes	Yes	Male	71	YES (CARD SHOWN)	No	URBAN	High school completed	Currently married	Retired	4	0	3	NO		NO		NO		2	2	2	2	Never	Yes	25	YES	8	0	YES
Yes	Yes	1	Previously diagnosed	155	67	129	63	Yes	No		Yes	9898	9898	9898	No	No	No	No	No	Yes	Yes	Male	89	YES (CARD SHOWN)	No	RURAL	High school completed	Currently married	Retired	13	6	5	NO		NO		NO		7	2	6	2	Never	No		YES	28	9898	YES
Yes	No	1		139	76	126	67	Yes	No		Yes					Yes		No	No	No	Yes	Female	75	YES (CARD SHOWN)	No	RURAL	No formal schooling	Widowed	Unemployed (unable to work)	7	3	0	NO		NO		NO		0		3	5	Never	No		YES	2		YES
Yes	Yes	1	Previously diagnosed	155	90	155	90	No	Yes	Previously diagnosed	No	4.07			No	No	No	No	No	Yes	Yes	Female	60	YES (CARD SHOWN)	No	PERIURBAN	Less than primary school	Currently married	Government employee	2	1	2	NO		NO		NO		0		2	3	Never	No		YES	6	6	YES
Yes	Yes	1	Previously diagnosed	109	81	105	67	No	No		Yes	9898	9898	9898	No	No	No	No	No	Yes	Yes	Female	62	YES (CARD SHOWN)	No	RURAL	No formal schooling	Widowed	Self-employed	3	2	1	NO		NO		NO		2	3	6	2	Never	Yes	40	YES	5	0	YES
Yes	Yes	1	Previously diagnosed	137	78	137	78	Yes	No		Yes	9898	9898	9898	Yes	No	No	No	No	Yes	Yes	Female	70	YES (CARD SHOWN)	No	PERIURBAN	No formal schooling	Widowed	Unemployed (unable to work)	6	4	3	NO		NO		NO		2	2	2	2	Never	Yes	30	YES	25	9898	YES
Yes	Yes	1	Previously diagnosed	124	63	132	74	No	No		No	9898	9898	9898	No	No	No	No	No	Yes	Yes	Female	72	YES (CARD SHOWN)	No	RURAL	No formal schooling	Widowed	Unemployed (unable to work)	7	3	3	NO		NO		NO		1	2	1	1	Never	No		YES	20	0	YES
Yes	Yes	1	Previously diagnosed	145	88	140	80	No	Yes	Previously diagnosed	No	7.9	9898	7.4	No	No	No	No	No	Yes	Yes	Female	56	YES (CARD SHOWN)	No	RURAL	High school completed	Currently married	Self-employed	10	3	1	NO		NO		YES	1-3 days per month	2	1	7	2	Never	Yes	60	YES	15	0	YES
Yes	Yes	1	Previously diagnosed	142	86	137	84	No	Yes	Previously diagnosed	Yes	5.9	9898	6.9	No	No	No	No	No	Yes	Yes	Female	51	YES (CARD SHOWN)	No	RURAL	High school completed	Currently married	Government employee	4	1	2	NO		NO		NO		2	1	3	1	Never	Yes	15	YES	2	0	YES
Yes	No	0		160	79	152	77	No	Yes	Previously diagnosed	No	43			No	No	No	No	No	Yes	Yes	Female	73	YES (CARD SHOWN)	No	URBAN	No formal schooling	Currently married	Unemployed (unable to work)	3	1	1	NO		NO		NO		6	5	7	4	Occasionally	No		YES	1		YES
Yes	Yes	1	Previously diagnosed	153	80			Yes								No	No	No	No	Yes	Yes	Male	61	YES (CARD SHOWN)	No	PERIURBAN	No formal schooling	Never married	Retired	15	6	6	NO		NO		NO		0		0		Rarely	Yes	36	YES	3		YES
Yes	Yes	1	Previously diagnosed	138	85	135	85	No	No		Yes	9898	9898	9898	No	No	No	No	No	Yes	Yes	Female	59	YES (CARD SHOWN)	No	URBAN	Primary school completed	Divorced	Self-employed	5	3	2	NO		NO		NO		0		0		Never	Yes	50	YES	12	0	YES
Yes	No	1		145	69	142	61	No	No		Yes					Yes		No	No	Yes	Yes	Female	75	YES (CARD SHOWN)	No	RURAL	No formal schooling	Currently married	Unemployed (unable to work)	2	1	1	NO		NO		NO		1	1	1	1	Rarely	No		YES	5		NO
Yes	Yes	1	Previously diagnosed	147	84	137	83	No	Yes	Previously diagnosed	No	7.8	9898	13.6	No	No	No	No	No	Yes	Yes	Female	53	YES (CARD SHOWN)	No	RURAL	No formal schooling	Currently married	Self-employed	8	3	3	NO		NO		NO		0		7	1	Never	No		YES	12	0	YES
Yes	Yes	1	Previously diagnosed	128	92	127	88	No	No		Yes	10.2			No	No	No	No	No	Yes	Yes	Female	43	YES (CARD SHOWN)	No	RURAL	No formal schooling	Currently married	Self-employed	4	2	2	NO		NO		NO		0		3	3	Rarely	Yes	20	YES	2		YES
Yes	Yes	1	Previously diagnosed	125	67	127	71	No	No		Yes				No	No	No	No	No	Yes	Yes	Female	64	YES (CARD SHOWN)	No	RURAL	No formal schooling	Widowed	Unemployed (unable to work)	9	4	5	NO		NO		NO		2	1	4	2	Never	Yes	20	YES	2	0	YES
Yes	Yes	1	Previously diagnosed	146	77	132	78	Yes	Yes	Previously diagnosed	No	9.4	9898	9898	Yes	No	No	No	No	Yes	Yes	Female	70	YES (CARD SHOWN)	No	URBAN	No formal schooling	Widowed	Unemployed (unable to work)	3	2	2	NO		NO		NO		1	1	5	3	Never	Yes	5	YES	20	9898	YES
Yes	No	0		98	70	97	62	Yes	Yes	Previously diagnosed	No	16.9	9898	12.7	No	No	No	No	No	Yes	Yes	Female	78	YES (CARD SHOWN)	No	RURAL	No formal schooling	Seperated	Unemployed (unable to work)	4	1	3	NO		NO		NO		0		4	1	Never	Yes	30	NO
Yes	No	0		101	70	110	70	No	Yes	Previously diagnosed	No	7.5			No	Yes	Yes		Yes	Yes	Yes	Female	47	YES (CARD SHOWN)	No	RURAL	No formal schooling	Currently married	Self-employed	16	6	14	NO		NO		NO		4	2	5	2	Very often	No
Yes	No	0		112	58	112	52	No	Yes	Previously diagnosed	No	5.2	9898	7	No	No	No	No	No	Yes	Yes	Male	37	YES (CARD SHOWN)	No	URBAN	College/University completed	Currently married	Government employee	9	4	5	NO		NO		NO		7	1	2	1	Never	No		NO
Yes	Yes	1	Previously diagnosed	146	80	139	70	No	Yes	Previously diagnosed	No	14	9898	12.2	No	No	No	No	No	Yes	Yes	Female	75	YES (CARD NOT SHOWN)	No	URBAN	No formal schooling	Widowed	Unemployed (unable to work)	7	2	3	NO		NO		NO		4	1	7	1	Never	No		YES	3	9898	YES
Yes	Yes	1	Previously diagnosed	156	100	148	98	No	No		Yes					No		No	No	Yes	Yes	Female	85	YES (CARD SHOWN)	No	RURAL	No formal schooling	Currently married	Unemployed (unable to work)	19	10	6	NO		NO		REFUSED		0		4	3	Very often	Yes	20	YES	4		YES
Yes	Yes	1	Previously diagnosed	157	84	157	84	Yes	Yes	Previously diagnosed	Yes				Yes	No	No	No	No	Yes	Yes	Male	72	YES (CARD SHOWN)	No	URBAN	College/University completed	Currently married	Retired	8	1	5	NO		NO		NO		7	5	7	5	Never	Yes	45	YES	6	0	YES
Yes	Yes	1	Previously diagnosed	124	69	126	61	Yes	Yes	Previously diagnosed	No	6.7	9898	5.8	No	No	No	No	No	Yes	Yes	Female	43	YES (CARD SHOWN)	No	RURAL	Less than primary school	Currently married	Self-employed	8	3	3	NO		NO		NO		1	1	2	1	Occasionally	No		NO
Yes	No	0		112	60	108	59	Yes	No		No	6.7	9898	8.9	No	No	No	No	No	Yes	Yes	Male	56	YES (CARD SHOWN)	No	URBAN	Secondary school completed	Currently married	Self-employed	3	0	2	NO		NO		NO		0		5	5	Rarely	Yes	20	NO
Yes	Yes	1	Previously diagnosed	152	84	140	84	No	Yes	Previously diagnosed	No	9.5	9898	11.3	Yes	No	No	No	No	Yes	Yes	Female	68	YES (CARD SHOWN)	No	RURAL	No formal schooling	Divorced	Self-employed	7	3	4	NO		NO		NO		1	1	5	2	Never	Yes	30	YES	10	0	YES
Yes	Yes	1	Previously diagnosed	144	75	137	79	No	Yes	Previously diagnosed	No	14.7	9898	14.2	No	No	No	No	No	Yes	Yes	Female	63	YES (CARD SHOWN)	No	URBAN	No formal schooling	Widowed	Self-employed	3	1	2	NO		NO		NO		0		4	1	Never	No		YES	6	0	YES
Yes	Yes	1	Newly diagnosed	144	83	143	80	No	No		No	9898	8585	9898	No	No		No	No	Yes	Yes	Female	42	NO	No	PERIURBAN	No formal schooling	Never married	Self-employed	3	1	2	NO		NO		NO		5	2	7	2	Rarely	No		YES	0	5	NO
Yes	No	0		119	71	112	76	Yes	Yes	Previously diagnosed	Yes		20.4		No	No		No	No	Yes	Yes	Male	76	YES (CARD SHOWN)	No	RURAL	No formal schooling	Currently married	Retired	15	2	3	NO		NO		NO		1	1	1	1	Very often	Yes	30	NO
Yes	Yes	1	Previously diagnosed	119	43	113	43	Yes	No		No	9898	8585	9898	No	No		No	No	Yes	Yes	Male	90	YES (CARD SHOWN)	No	RURAL	No formal schooling	Currently married	Self-employed	14	13	6	NO		NO		NO		0		0		Never	Yes	30	YES	1	8585	YES
Yes	Yes	1	Previously diagnosed	132	77	134	76	No	No		Yes				No	No	No	No	No	Yes	Yes	Female	53	YES (CARD SHOWN)	No	RURAL	High school completed	Currently married	Self-employed	5	3	2	NO		NO		NO		5	2	7	2	Never	Yes	120	YES	6	0	YES
Yes	Yes	1	Previously diagnosed	122	78	121	77	Yes	No		Yes					No		No	No	Yes	Yes	Female	65	YES (CARD SHOWN)	No	RURAL	No formal schooling	Seperated	Unemployed (able to work)	6	0	5	NO		NO		NO		1	1	1	1	Never	No		YES	3		YES
Yes	Yes	1	Previously diagnosed	202	130	201	126	No	No		No	9898	9898	9898	No	No	No	No	No	Yes	Yes	Female	34	YES (CARD SHOWN)	No	RURAL	No formal schooling	Currently married	Unemployed (able to work)	10	4	2	NO		NO		NO		1	1	5	1	Never	No		YES	3	9898	YES
Yes	Yes	1	Previously diagnosed	122	81	128	8787	No	No		Yes					Yes		No	No	Yes	Yes	Female	67	YES (CARD SHOWN)	No	RURAL	No formal schooling	Currently married	Self-employed	17	4	7	NO		NO		NO		1	1	1	1	Never	Yes	60	YES	4		YES
Yes	Yes	1	Previously diagnosed	139	69	141	63	No	Yes	Previously diagnosed		5.5	9898	6.2	No	No	No	No	No	Yes	Yes	Female	77	YES (CARD SHOWN)	No	URBAN	No formal schooling	Widowed	Unemployed (unable to work)	1	0	1	NO		NO		NO		2	1	1	1	Never	No		DONT KNOW
Yes	Yes	1	Previously diagnosed	136	91	123	81	No	No		No	9898	9898	9898	No	No	No	No	No	Yes	Yes	Female	64	YES (CARD SHOWN)	No	URBAN	No formal schooling	Divorced	Unemployed (unable to work)	7	5	3	NO		NO		YES	1-3 days per month	0		7	2	Never	Yes	10	YES	10	0	YES
Yes	Yes	1	Previously diagnosed	162	79	157	78		Yes	Previously diagnosed		7.8	9898	11.5		No	No	No	No	Yes	Yes	Female	66	YES (CARD SHOWN)	No	RURAL	No formal schooling	Widowed	Self-employed	1	0	1	NO		NO		NO		1	1	3	2	Never	Yes	20	NO
Yes	Yes	1	Previously diagnosed	138	61	139	53	No	No		No	9898	8585	9898	No	No	No	No	No	Yes	Yes	Male	78	YES (CARD SHOWN)	No	URBAN	No formal schooling	Currently married	Homemaker	10	4	4	NO		NO		NO		5	1	7	1	Occasionally	Yes	20	YES	10	8585	YES
Yes	Yes	1	Previously diagnosed	132	88	137	93	No	No		Yes					Yes		No	No	Yes	Yes	Female	75	YES (CARD SHOWN)	No	RURAL	No formal schooling	Currently married	Unemployed (unable to work)	6	1	2	NO		NO		NO		1	1	1	1	Never	No		YES	3		NO
Yes	Yes	1	Previously diagnosed	153	71	132	74	No	No		No	9898	8585	9898		No		No	No	Yes	Yes	Female	70	YES (CARD SHOWN)	No	URBAN	No formal schooling	Currently married	Homemaker	10	4	4	NO		NO		NO		7	1	7	2	Occasionally	Yes	10	YES	5	8585	YES
Yes	Yes	1	Previously diagnosed	134	80	133	74	No	Yes	Previously diagnosed	No	15	9898	9.1	No	No	No	No	No	Yes	Yes	Female	69	YES (CARD SHOWN)	No	RURAL	High school completed	Divorced	Self-employed	2	1	2	NO		NO		YES	5-6 days per week	3	2	3	1	Never	Yes	30	YES	15	0	YES
Yes	Yes	1	Previously diagnosed	155	80	145	80	No	Yes	Previously diagnosed	Yes	7	9898	9.3	Yes	No	No	No	No	Yes	Yes	Female	55	YES (CARD SHOWN)	No	URBAN	No formal schooling	Widowed	Unemployed (able to work)	6	0	3	NO		YES	30	NO		0		7	1	Never	Yes	30	YES	5	0	YES
Yes	Yes	1	Previously diagnosed	155	103	146	94	No	No		Yes					No		No	No	Yes	Yes	Female	50	YES (CARD SHOWN)	No	RURAL	No formal schooling	Currently married	Self-employed	12	6	3	NO		NO		NO		1	1	1	1	Rarely	No		YES	4	8	YES
Yes	Yes	1	Previously diagnosed	173	80	150	58	No	Yes	Previously diagnosed	Yes	6.3	9898	6	No	No	No	No	No	Yes	Yes	Female	80	YES (CARD SHOWN)	No	RURAL	No formal schooling	Currently married	Unemployed (unable to work)	10	6	4	NO		NO		NO		0		7	2	Never	No		YES	4	0	YES
Yes	Yes	1	Previously diagnosed	107	59	103	56	No	No		Yes				No	No	No	No	No	Yes	Yes	Female	50	YES (CARD SHOWN)	No	RURAL	No formal schooling	Currently married	Self-employed	7	3	6	NO		NO		NO		1	1	7	1	Never	No		YES	4	0	YES
Yes	Yes	1	Previously diagnosed	110	70	108	68	Yes	No		Yes	8585	8585	8585		No		No	No	Yes	Yes	Male	76	YES (CARD SHOWN)	No	RURAL	No formal schooling	Currently married	Unemployed (able to work)	8	6	1	YES	5	YES	30	NO		1	1	3	3	Very often	No		YES	6		YES
Yes	Yes	1	Previously diagnosed	138	81	138	81	No	No			9898	9898	9898		No	No	No	No	Yes	Yes	Female	67	YES (CARD SHOWN)	No	URBAN	No formal schooling	Divorced	Self-employed	6	2	4	NO		NO		NO		0		0		Never	Yes	20	YES	8	0	YES
Yes	Yes	1	Previously diagnosed	112	72	107	72	No	No		Yes	8585	8585	8585		No		No	No	Yes	Yes	Female	77	YES (CARD SHOWN)	No	RURAL	No formal schooling	Currently married	Self-employed	9	1	4	NO		NO		NO		1	1	1	1	Rarely	No		YES	6		NO
Yes	Yes	1	Previously diagnosed	118	62	106	57	Yes	No		No	9898	8585	9898	No	No		No	No	No	Yes	Female	58	YES (CARD SHOWN)	No	PERIURBAN	Secondary school completed	Widowed	Government employee	5	4	0	NO		NO		NO		1	1	3	1	Never	Yes	20	YES	5	8585	YES
Yes	Yes	1	Previously diagnosed	144	86	140	84	No	No			9898	8585	9898	No	No		No	No	No	Yes	Female	78	YES (CARD SHOWN)	No	URBAN	No formal schooling	Widowed	Unemployed (unable to work)	1	0	1	NO		NO		NO		4	1	0		Never	Yes	10	YES	30	8585	YES
Yes	Yes	1	Previously diagnosed	180	82	175	82	No	Yes	Previously diagnosed	No	6.8	9898	6.9	No	No	No	No	No	Yes	Yes	Female	77	YES (CARD SHOWN)	No	RURAL	No formal schooling	Widowed	Unemployed (able to work)	2	0	2	NO		NO		NO		6	1	5	1	Never	Yes	15	YES	10	0	YES
Yes	Yes	1	Previously diagnosed	162	84	158	83	Yes	No		No	9898	9898	9898		No	No	No	No	Yes	Yes	Female	75	YES (CARD SHOWN)	No	PERIURBAN	Secondary school completed	Widowed	Unemployed (unable to work)	4	1	2	NO		NO		NO		4	3	4	1	Never	Yes	20	YES	25	0	YES
Yes	Yes	1	Previously diagnosed	153	98	151	94	No	No		Yes					No		No	No	Yes	Yes	Female	75	YES (CARD SHOWN)	No	RURAL	No formal schooling	Widowed	Unemployed (unable to work)	10	4	6	NO		NO		NO		0		2	3	Occasionally	No		YES		24	YES
Yes	Yes	1	Previously diagnosed	129	84	125	81		No		Yes	7979	7979	7979		No		No	No	Yes	Yes	Female	57	YES (CARD SHOWN)	No	RURAL	No formal schooling	Currently married	Trader	16	10	6	NO		NO		NO		0		2	1	Never	No		YES	10		YES
Yes	No	0		130	76	139	81		Yes	Previously diagnosed		6	9898	8.9	No	No	No	No	No	Yes	Yes	Female	57	YES (CARD SHOWN)	No	URBAN	Secondary school completed	Currently married	Self-employed	4	0	2	NO		NO		NO		3	2	6	2	Never	Yes	30	NO
Yes	Yes	1	Previously diagnosed	106	70	102	65	No	Yes	Previously diagnosed	No	11.2	9898	8585	No	No	No	No	No	Yes	Yes	Female	67	YES (CARD SHOWN)	No	PERIURBAN	No formal schooling	Currently married	Unemployed (unable to work)	6	2	2	NO		NO		NO		3	2	4	1	Rarely	Yes	20	YES	9898	8	YES
Yes	Yes	1	Previously diagnosed	190	82	180	80	No	No		Yes	9898	9898	9898	No	No	No	No	No	Yes	Yes	Female	74	YES (CARD SHOWN)	No	RURAL	No formal schooling	Widowed	Self-employed	8	4	6	NO		NO		NO		2	1	5	2	Never	No		YES	3	0	YES
Yes	Yes	1	Previously diagnosed	160	100	159	90	No	No		Yes				No	No	No	No	No	Yes	Yes	Female	50	YES (CARD SHOWN)	No	RURAL	Less than primary school	Currently married	Unemployed (unable to work)	6	0	3	NO		NO		NO		1	1	7	1	Rarely	Yes	30	YES	1	0	YES
Yes	Yes	1	Previously diagnosed	120	65	114	61	Yes	No							No		No	No	Yes	Yes	Male	46	YES (CARD SHOWN)	No	PERIURBAN	Secondary school completed	Currently married	Self-employed	15	6	4	NO		YES	5	NO		1	1	1	1	Never	Yes	30	YES	4		YES
Yes	Yes	1	Previously diagnosed	162	90	161	80	No	No		No	9898	9898	9898	No	No	No	No	No	Yes	Yes	Female	58	YES (CARD SHOWN)	No	RURAL	No formal schooling	Widowed	Self-employed	2	1	2	NO		NO		NO		0		7	2	Never	Yes	60	YES	1	0	YES
Yes	Yes	1	Previously diagnosed	196	121	183	106	Yes	No		No	9898	9898	9898	No	No	No	No	No	Yes	Yes	Female	77	YES (CARD SHOWN)	No	PERIURBAN	No formal schooling	Widowed	Unemployed (unable to work)	7	1	3	NO		NO		NO		6	2	4	2	Rarely	Yes	20	YES	5	9898	YES
Yes	Yes	1	Previously diagnosed	157	97	170	102	No	Yes	Previously diagnosed	No	16.1	9898	12.6		No	No	No	No	Yes	Yes	Female	71	YES (CARD SHOWN)	No	URBAN	No formal schooling	Widowed	Unemployed (unable to work)	4	0	4	NO		NO		NO		1	1	6	2	Never	No		YES	15	9898	YES
Yes	No	1		114	70	107	69	Yes	No		Yes	17.5	9898	9898	Yes	No	No	No	No	Yes	Yes	Female	23	YES (CARD SHOWN)	No	URBAN	Secondary school completed	Never married	Student	4	2	2	NO		NO		NO		0		7	2	Never	Yes	30	NO
Yes	Yes	1	Previously diagnosed	125	76	111	78	No	No		No	9898	9898	9898	No	No	No	No	No	Yes	Yes	Female	56	YES (CARD SHOWN)	No	PERIURBAN	No formal schooling	Currently married	Trader	12	2	2	NO		YES	10	NO		3	3	6	4	Rarely	Yes	40	YES	22	9898	YES
Yes	Yes	1	Previously diagnosed	158	117	150	110	Yes	No		No	9898	9898	9898	No	No	No	No	No	Yes	Yes	Female	49	YES (CARD SHOWN)	No	URBAN	College/University completed	Currently married	Private Company Employee	7	0	3	NO		NO		NO		2	1	3	1	Never	Yes	20	YES	20	9898	YES
Yes	Yes	1	Previously diagnosed	105	62	98	62	No	No							No		No	No	Yes	Yes	Female	78	YES (CARD SHOWN)	No	PERIURBAN	No formal schooling	Currently married	Unemployed (able to work)	6	4	4	NO		NO		NO		0		0		Never	No		YES	12		YES
Yes	Yes	1	Previously diagnosed	192	96	178	95	Yes	Yes	Previously diagnosed	No	6.9	9898	7.4	Yes	No	No	No	No	Yes	Yes	Female	75	YES (CARD SHOWN)	No	URBAN	Secondary school completed	Currently married	Self-employed	2	0	1	NO		NO		NO		7	2	4	2	Never	Yes	30	YES	3	0	YES
Yes	Yes	1	Previously diagnosed	145	93	150	90	No	No		Yes					No	No	No	No	Yes	Yes	Female	50	YES (CARD SHOWN)	No	RURAL	Primary school completed	Currently married	Self-employed	8	3	6	NO		NO		NO		1	1	6	2	Never	Yes	30	YES	7	5	YES
Yes	Yes	1	Previously diagnosed	159	97	134	98	Yes	No		No	9898	8585	9898	No	No		No	No	Yes	Yes	Female	63	YES (CARD NOT SHOWN)	Yes	PERIURBAN	Primary school completed	Currently married	Homemaker	7	0	4	NO		NO		NO		2	1	5	1	Very often	Yes	45	YES	1	8585	YES
Yes	Yes	1	Previously diagnosed	160	79	147	74	No	Yes	Previously diagnosed	No	6.5	9898		No	No	No	No	No	Yes	Yes	Female	67	YES (CARD SHOWN)	No	URBAN	No formal schooling	Currently married	Retired	6	7	10	NO		NO		NO		1	2	7	1	Never	Yes	10	YES	15	0	YES
Yes	Yes	1	Previously diagnosed	161	92	154	95	Yes	No		No	9898	9898	9898	No	No	No	No	No	Yes	Yes	Female	79	YES (CARD SHOWN)	No	PERIURBAN	No formal schooling	Currently married	Unemployed (able to work)	13	6	8	NO		YES	5	NO		4	1	7	2	Never	Yes	30	YES	5	9898	YES
Yes	Yes	1	Previously diagnosed	197	77	173	76	No	Yes	Previously diagnosed	No	8.6			No	No	No	No	No	Yes	Yes	Female	64	YES (CARD SHOWN)	No	URBAN	Less than primary school	Widowed	Unemployed (unable to work)	5	3	4	NO		NO		NO		2	1	5	2	Never	No		YES	12		YES
Yes	Yes	1	Previously diagnosed	180	79	181	86	No	Yes	Previously diagnosed	Yes	4	9898	7979	No	No	No	No	No	Yes	Yes	Male	72	YES (CARD SHOWN)	No	PERIURBAN	High school completed	Currently married	Retired	8	3	3	NO		YES	16	NO		3	8	7	6	Never	Yes	30	YES	25	2	YES
Yes	Yes	1	Previously diagnosed	162	111	168	115	Yes	No		No	9898	9898	9898	No	No	No	No	No	Yes	Yes	Female	46	YES (CARD SHOWN)	No	PERIURBAN	No formal schooling	Currently married	Self-employed	10	4	5	NO		NO		NO		5	3	6	4	Rarely	Yes	20	YES	2	9898	YES
Yes	Yes	1	Previously diagnosed	146	93	149	90	Yes	No							No	No	No	No	Yes	Yes	Female	64	YES (CARD SHOWN)	No	URBAN	High school completed	Currently married	Unemployed (unable to work)	2	0	1	NO		NO		NO		3	2	4	3	Never	Yes	20	YES	13		YES
Yes	Yes	1	Previously diagnosed	128	78	130	79	No	No		No				No	No	No	No	No	Yes	Yes	Male	53	YES (CARD SHOWN)	No	RURAL	High school completed	Currently married	Farmer	4	1	1	NO		NO		NO		7	2	6	2	Never	Yes	20	YES	4	0	YES
Yes	Yes	1	Previously diagnosed	156	78	145	77	Yes	Yes	Previously diagnosed	No	9.1	9898	9	Yes	No	No	No	No	Yes	Yes	Female	58	YES (CARD SHOWN)	No	PERIURBAN	Primary school completed	Divorced	Unemployed (unable to work)	2	0	2	NO		NO		NO		0		3	2	Never	No		YES	8	9898	NO
Yes	Yes	1	Previously diagnosed	133	72	130	68	No	Yes	Previously diagnosed	No	16.5	8585	11.5	No	No	No	No	No	Yes	Yes	Male	79	YES (CARD SHOWN)	No	URBAN	No formal schooling	Currently married	Retired	16	0	4	NO		NO		NO		4	1	6	2	Occasionally	Yes	45	YES	15	8585	YES
Yes	Yes	1	Previously diagnosed	156	108	171	98	No	Yes	Previously diagnosed	No	6.1	9898	6.9	No	No	No	No	No	Yes	Yes	Female	61	YES (CARD SHOWN)	No	URBAN	Less than primary school	Currently married	Self-employed	5	1	5	NO		NO		NO		1	2	4	3	Never	Yes	10	NO
Yes	Yes	1	Previously diagnosed	159	68	180	61	Yes	No		No	9898	8585	9898	No	No		No	No	Yes	Yes	Female	53	YES (CARD SHOWN)	No	URBAN	No formal schooling	Currently married	Trader	5	3	3	NO		NO		NO		3	1	6	1	Rarely	Yes	20	YES	8585	1	YES
Yes	Yes	1	Previously diagnosed	135	67	123	63	No	No		No	9898	9898	9898	No	No	No	No	No	Yes	Yes	Female	75	YES (CARD SHOWN)	No	PERIURBAN	No formal schooling	Widowed	Farmer	10	7	4	NO		NO		NO		2	2	7	2	Occasionally	No		YES	3	7979	YES
Yes	Yes	1	Previously diagnosed	135	67	132	65	No	No		No	9898	9898	9898	Yes	No		No	No	Yes	Yes	Female	97	YES (CARD SHOWN)	No	PERIURBAN	No formal schooling	Widowed	Homemaker	7	3	2	NO		NO		NO		5	1	6	2	Never	Yes	10	YES	5	8585	YES
Yes	Yes	1	Previously diagnosed	167	87	165	90	Yes	No		Yes	9898	9898	9898	No	No	No	No	No	Yes	Yes	Female	62	YES (CARD SHOWN)	No	RURAL	Secondary school completed	Currently married	Self-employed	6	3	2	NO		NO		NO		7	1	7	1	Never	Yes	60	YES	9	0	YES
Yes	Yes	1	Previously diagnosed	160	71	162	75	Yes	Yes	Previously diagnosed	No	9	9898	7.8	No	No	No	No	No	Yes	Yes	Male	72	YES (CARD SHOWN)	No	URBAN	College/University completed	Currently married	Retired	5	1	1	NO		NO		NO		3	2	4	3	Never	No		YES	8		YES
Yes	Yes	1	Previously diagnosed	142	82	150	92	No	No		No	9.4	9898	10.7	No	No	No	No	No	Yes	Yes	Male	34	YES (CARD SHOWN)	No	RURAL	College/University completed	Currently married	Private Company Employee	5	0	2	NO		NO		NO		7	1	7	1	Never	Yes	20	YES	2	0	YES
Yes	Yes	1	Previously diagnosed	111	57	120	57	Yes	Yes	Previously diagnosed	Yes	8585	9898	6	No	No	No	No	No	Yes	Yes	Female	58	YES (CARD SHOWN)	No	URBAN	No formal schooling	Currently married	Homemaker	20	6	4	NO		NO		NO		4	2	5	3	Never	Yes	15	YES	4	1	YES
Yes	Yes	1	Newly diagnosed	145	93	140	90	No	No			9898	9898	9898		No	No	No	No	Yes	Yes	Female	44	YES (CARD SHOWN)	No	URBAN	Primary school completed	Never married	Self-employed	4	3	4	NO		NO		NO		3	2	7	1	Never	Yes	60	YES	4	0	YES
Yes	Yes	1	Previously diagnosed	122	81	117	87	Yes	No			9898	9898	9898		No	No	No	No	Yes	Yes	Female	49	YES (CARD SHOWN)	No	URBAN	Secondary school completed	Widowed	Unemployed (able to work)	4	2	2	NO		NO		NO		7	2	7	1	Never	Yes	30	YES	2	0	YES
Yes	Yes	1	Previously diagnosed	116	80	108	78	Yes	No							No	No	No	No	Yes	Yes	Female	68	YES (CARD SHOWN)	No	URBAN	No formal schooling	Currently married	Self-employed	4	2	2	NO		NO		NO		4	3	2	2	Never	Yes	20	YES		9	YES
Yes	Yes	1	Previously diagnosed	164	99	180	97	Yes	No		No	9898	9898	9898	No	No	No	No	No	Yes	Yes	Male	36	YES (CARD SHOWN)	No	URBAN	High school completed	Currently married	Trader	7	4	1	NO		NO		NO		7	2	2	1	Never	No		YES	4	2	YES
Yes	No	0		108	63	103	67	No	Yes	Previously diagnosed	No	8.8	9898	7.1	No	No	No	No	No	Yes	Yes	Female	51	YES (CARD SHOWN)	No	RURAL	Less than primary school	Currently married	Self-employed	10	4	5	NO		NO		NO		2	2	5	4	Never	No		NO
Yes	Yes	1	Newly diagnosed	158	107	143	98	Yes	No		Yes	9898	5.6	9898	No	No	No	No	No	Yes	Yes	Female	41	YES (CARD SHOWN)	No	URBAN	No formal schooling	Currently married	Self-employed	7	3	3	NO		NO		NO		1	1	5	2	Never	Yes	90	YES	4	2	YES
Yes	Yes	1	Previously diagnosed	121	73	121	71	Yes	Yes	Previously diagnosed	No	4.9	9898	4.8	Yes	No	No	No	No	Yes	Yes	Female	56	YES (CARD SHOWN)	No	PERIURBAN	Primary school completed	Currently married	Self-employed	3	2	3	NO		NO		NO		3	2	3	1	Never	Yes	30	YES	8	0	YES
Yes	Yes	1	Previously diagnosed	131	76	131	76	No	Yes	Previously diagnosed	No	10.9	9898	7.7	No	No	No	No	No	Yes	Yes	Female	59	YES (CARD SHOWN)	No	RURAL	Secondary school completed	Widowed	Trader	8	4	2	NO		NO		NO		7	1	7	2	Never	Yes	30	YES	8585	8585	NO
Yes	Yes	1	Previously diagnosed	146	77	148	78	Yes	No		Yes	9898	9898	9898	No	No	No	No	No	Yes	Yes	Female	69	YES (CARD SHOWN)	No	RURAL	Primary school completed	Currently married	Farmer	2	0	1	NO		NO		NO		3	1	7	2	Never	Yes	35	YES	4	6	YES
Yes	Yes	1	Previously diagnosed	151	82	121	77	No	Yes	Previously diagnosed	Yes	17			No	No	No	No	No	Yes	Yes	Female	47	YES (CARD SHOWN)	No	URBAN	Secondary school completed	Divorced	Self-employed	2	0	2	NO		NO		NO		2	2	7	2	Never	Yes	45	YES	4		YES
Yes	Yes	1	Previously diagnosed	142	88	144	86	Yes	No		No	9898	9898	9898	No	No	No	No	No	Yes	Yes	Female	47	YES (CARD SHOWN)	No	URBAN	No formal schooling	Currently married	Trader	10	4	5	NO		NO		NO		2	2	1	1	Never	Yes	10	YES	2	2	YES
Yes	Yes	1	Newly diagnosed	175	110	168	112	No	No		No	9898	9898	9898	No	No	No	No	No	Yes	Yes	Male	23	YES (CARD SHOWN)	No	URBAN	College/University completed	Never married	Student	6	2	4	NO		NO		NO		2	1	3	2	Never	Yes	20	YES	9898	6	NO
Yes	Yes	1	Previously diagnosed	112	59	97	53	Yes	No		No	9898	8585	9898	No	No	No	No	No	Yes	Yes	Female	77	YES (CARD SHOWN)	No	URBAN	No formal schooling	Currently married	Unemployed (unable to work)	10	4	6	NO		NO		NO		1	1	5	2	Never	No		YES	10	8585	YES
Yes	Yes	1	Previously diagnosed	110	68	104	69	No	Yes	Previously diagnosed	Yes	22.3	9898	13.8	No	No	No	No	No	Yes	Yes	Female	30	YES (CARD SHOWN)	No	RURAL	Primary school completed	Currently married	Farmer	5	3	3	NO		NO		NO		0		6	2	Never	Yes	50	NO
Yes	Yes	1	Previously diagnosed	161	82	152	79	Yes	Yes	Previously diagnosed	No	12.3	9898	8585	No	No	No	No	No	Yes	Yes	Male	45	YES (CARD SHOWN)	No	URBAN	No formal schooling	Currently married	Unemployed (unable to work)	6	2	3	NO		NO		NO		2	1	5	2	Very often	Yes	20	YES	2	9898	YES
Yes	Yes	1	Previously diagnosed	119	71	120	72	No	No		No	9898	8585	9898	No	No	No	No	No	Yes	Yes	Female	61	YES (CARD SHOWN)	No	PERIURBAN	No formal schooling	Widowed	Unemployed (unable to work)	3	0	1	NO		NO		NO		2	1	7	1	Never	Yes	20	YES	3	8585	YES
Yes	Yes	1	Previously diagnosed	135	66	126	62	Yes	Yes	Previously diagnosed	No	4.6	9898	6.5	Yes	No	No	No	No	Yes	Yes	Female	52	YES (CARD SHOWN)	No	PERIURBAN	No formal schooling	Widowed	Unemployed (able to work)	4	0	2	NO		NO		NO		7	2	3	1	Never	Yes	30	YES	30	0	YES
Yes	Yes	1	Previously diagnosed	129	77	129	70	No	Yes	Previously diagnosed	Yes	11	9898	10.2	No	No	No	No	No	Yes	Yes	Female	40	YES (CARD SHOWN)	No	RURAL	High school completed	Currently married	Trader	6	2	4	NO		NO		NO		7	2	7	2	Never	Yes	40	YES	1	0	YES
Yes	Yes	1	Previously diagnosed	122	75	147	117	No	Yes	Previously diagnosed	No	4.4	9898	6	No	No	No	No	No	Yes	Yes	Female	70	YES (CARD SHOWN)	No	URBAN	No formal schooling	Widowed	Unemployed (unable to work)	7	3	4	NO		NO		NO		3	3	3	3	Rarely	No		YES	20	9898	YES
Yes	Yes	1	Previously diagnosed	144	78	144	78	No	No		No	6.4			No	No	No	No	No	Yes	Yes	Male	37	YES (CARD SHOWN)	No	URBAN	High school completed	Currently married	Self-employed	5	3	1	NO		NO		NO		0		0		Never	No		NO
Yes	Yes	1	Newly diagnosed	161	86	152	87	No	No		No	9898	9898	9898	No	No	No	No	No	Yes	Yes	Female	67	YES (CARD SHOWN)	No	URBAN	No formal schooling	Currently married	Unemployed (unable to work)	2	0	2	NO		NO		NO		2	1	5	4	Very often	No		YES	9898	9898	NO
Yes	Yes	1	Previously diagnosed	120	68	118	68	No	Yes	Previously diagnosed	No	13.5	9898	12.2	No	No	No	No	No	Yes	Yes	Female	57	YES (CARD SHOWN)	No	URBAN	Secondary school completed	Currently married	Government employee	5	2	3	NO		NO		NO		3	1	4	5	Very often	Yes	30	YES	2	9898	YES
Yes	Yes	1	Previously diagnosed	135	76	131	73	No	Yes	Previously diagnosed	No	6.7	9898	9.4	No	No	No	No	No	Yes	Yes	Female	72	YES (CARD SHOWN)	No	RURAL	No formal schooling	Currently married	Homemaker	13	8	6	NO		NO		NO		1	4	4	2	Never	No		YES	9898	4	NO
Yes	No	0		138	67	125	67	No	Yes	Previously diagnosed	Yes	6.8	9898	6.3	No	No	No	No	No	Yes	Yes	Female	81	YES (CARD SHOWN)	No	PERIURBAN	No formal schooling	Currently married	Farmer	14	1	4	NO		NO		NO		4	1	7	2	Very often	Yes	60	NO
Yes	Yes	1	Previously diagnosed	183	95	160	78	No	No		No				No	No	No	No	No	Yes	Yes	Female	82	YES (CARD SHOWN)	No	RURAL	No formal schooling	Widowed	Unemployed (unable to work)	10	5	5	NO		NO		NO		7	1	7	2	Never	No		YES	7	0	YES
Yes	Yes	1	Previously diagnosed	131	84	132	86	No	No		No	9898	9898	9898	No	No	No	No	No	Yes	Yes	Female	39	YES (CARD SHOWN)	No	URBAN	No formal schooling	Currently married	Trader	5	1	3	NO		NO		NO		4	2	7	5	Occasionally	Yes	30	YES	2	9898	YES
Yes	Yes	1	Previously diagnosed	169	101	165	99	Yes	No		No	9898	9898	9898	No	No	No	No	No	Yes	Yes	Male	77	YES (CARD SHOWN)	No	RURAL	No formal schooling	Currently married	Retired	15	6	8	NO		NO		NO		6	3	7	5	Very often	No		YES	30	9898	YES
Yes	Yes	1	Previously diagnosed	190	82	189	81	Yes	Yes	Previously diagnosed	No	6.1	9898	6.5	No	No	No	No	No	Yes	Yes	Female	67	YES (CARD SHOWN)	No	URBAN	High school completed	Widowed	Retired	6	3	3	NO		NO		NO		0		7	2	Never	Yes	10	YES	6	9	YES
Yes	Yes	1	Previously diagnosed	172	103	156	105	No	Yes	Previously diagnosed	No	8.4	9898	9.6	No	No	No	No	No	Yes	Yes	Female	43	YES (CARD SHOWN)	No	URBAN	Less than primary school	Currently married	Trader	5	2	3	NO		NO		NO		5	2	6	4	Very often	No		YES	1	9898	YES
Yes	Yes	1	Previously diagnosed	135	77	130	72	No	No		Yes				No	No	No	No	No	Yes	Yes	Female	63	YES (CARD NOT SHOWN)	No	RURAL	No formal schooling	Currently married	Farmer	10	8	8	NO		NO		NO		1	1	7	2	Very often	Yes	30	YES	1	0	YES
Yes	Yes	1	Previously diagnosed	163	109	170	111	No	No		Yes	9898	6.3	9898	No	No		No	No	Yes	Yes	Female	50	YES (CARD SHOWN)	No	URBAN	No formal schooling	Currently married	Homemaker	5	0	2	NO		NO		NO		2	1	5	2	Never	Yes	15	YES	2	8585	YES
Yes	No	0		123	63	125	62	No	Yes	Previously diagnosed	Yes	10.1	9898	10.3	No	No	No	No	No	Yes	Yes	Female	62	YES (CARD SHOWN)	No	URBAN	Less than primary school	Widowed	Self-employed	5	0	3	NO		NO		NO		0		2	2	Never	No		NO
Yes	Yes	1	Previously diagnosed	148	82	150	81	Yes	No		No	7.2	9898	5.3	No	No	No	No	No	Yes	Yes	Female	47	YES (CARD SHOWN)	No	URBAN	No formal schooling	Currently married	Trader	5	0	1	NO		NO		NO		4	1	5	1	Never	Yes	30	YES	15	9898	YES
Yes	Yes	1	Previously diagnosed	169	89	165	87	No	Yes	Previously diagnosed	No	8585	9898	7.9	No	Yes	No	No	No	Yes	Yes	Female	52	YES (CARD SHOWN)	No	RURAL	Primary school completed	Currently married	Trader	3	0	2	NO		NO		NO		4	2	6	2	Rarely	No		YES	5	9898	YES
Yes	Yes	1	Newly diagnosed	202	110	210	111	No	No		No	9898	9898	9898	No	No	No	No	No	Yes	Yes	Female	71	YES (CARD SHOWN)	No	RURAL	No formal schooling	Widowed	Homemaker	6	3	3	NO		NO		NO		2	1	3	2	Never	No		YES	1	9898	NO
Yes	Yes	1	Previously diagnosed	125	84	134	87	No	No		No	9898	4.8	8585	No	Yes	No	No	No	No	Yes	Female	51	YES (CARD SHOWN)	No	RURAL	No formal schooling	Currently married	Homemaker	7	3	3	NO		NO		NO		2	1	5	2	Very often	Yes	40	YES	3	9898	YES
Yes	Yes	1	Previously diagnosed	112	79	118	82	Yes	No		Yes	9898	9898	9898	No	No	No	No	No	Yes	Yes	Female	57	YES (CARD SHOWN)	No	RURAL	College/University completed	Currently married	Government employee	3	2	3	NO		NO		NO		2	1	7	2	Never	Yes	30	YES	2	9	YES
Yes	Yes	1	Previously diagnosed	141	95	148	86	No	Yes	Previously diagnosed	No	8.8			No	No	No	No	No	Yes	Yes	Female	54	YES (CARD SHOWN)	No	PERIURBAN	Primary school completed	Currently married	Self-employed	6	0	3	NO		NO		NO		1	1	4	3	Never	No		YES	6		YES
Yes	Yes	1	Previously diagnosed	152	102	149	95	No	No		No	9898	8585	9898		No		No	No	Yes	Yes	Female	56	YES (CARD SHOWN)	No	RURAL	No formal schooling	Widowed	Homemaker	9	3	4	NO		NO		NO		4	1	7	3	Very often	Yes	10	YES	20	8585	YES
Yes	Yes	1	Previously diagnosed	168	94	162	86	Yes	Yes	Previously diagnosed	No	10.9	9898	8	Yes	No	No	No	No	Yes	Yes	Female	76	YES (CARD SHOWN)	No	PERIURBAN	No formal schooling	Never married	Unemployed (unable to work)	3	2	1	NO		NO		NO		4	2	3	1	Never	Yes	30	YES	40	0	YES
Yes	Yes	1	Previously diagnosed	169	83	176	88	No	Yes	Previously diagnosed	No	6	9898	6	No	No	No	No	No	Yes	Yes	Female	87	YES (CARD SHOWN)	No	URBAN	No formal schooling	Widowed	Unemployed (able to work)	3	0	3	NO		NO		NO		2	2	5	2	Never	No		YES	15	9898	YES
Yes	No	0		133	83	134	82	No	Yes	Previously diagnosed	No	14.7	9898	15.1	No	No	No	No	No	Yes	Yes	Female	54	YES (CARD SHOWN)	No	URBAN	No formal schooling	Currently married	Trader	12	3	8	NO		NO		NO		1	1	3	2	Never	Yes	10	NO
Yes	Yes	1	Previously diagnosed	143	83	137	92	Yes	No		No				No	No	No	No	No	Yes	Yes	Female	54	YES (CARD NOT SHOWN)	No	RURAL	Secondary school completed	Currently married	Farmer	8	5	4	NO		NO		NO		0		7	2	Never	Yes	30	YES	2	0	YES
Yes	No	0		181	91	184	93	No	Yes	Previously diagnosed	Yes	11.6			No	No	No	No	No	Yes	Yes	Female	61	YES (CARD SHOWN)	No	URBAN	No formal schooling	Currently married	Farmer	9	0	4	NO		NO		NO		0		7	2	Never	Yes	30	NO
Yes	No	0		182	93	171	97	No	Yes	Previously diagnosed	Yes	19			Yes	No	No	No	No	Yes	Yes	Female	48	YES (CARD SHOWN)	No	URBAN	No formal schooling	Currently married	Trader	3	2	1	NO		NO		NO		3	4	2	3	Never	Yes	20	NO
Yes	No	0		151	81	157	86		Yes	Previously diagnosed	No	6.1			Yes	No	No	No	No	Yes	Yes	Female	61	YES (CARD SHOWN)	No	URBAN	Primary school completed	Divorced	Unemployed (able to work)	3	1	1	NO		NO		NO		5	2	5	2	Rarely	Yes	20	NO
Yes	Yes	1	Previously diagnosed	127	78	132	80	Yes	No			9898	9898	9898		No	No	No	No	Yes	Yes	Female	62	YES (CARD SHOWN)	No	URBAN	Less than primary school	Widowed	Farmer	20	12	10	NO		NO		NO		3	2	2	1	Occasionally	Yes	20	YES	5	0	YES
Yes	Yes	1	Previously diagnosed	127	68	132	69	Yes	No		Yes	9898	9898	9898	No	No	No	No	No	Yes	Yes	Female	79	YES (CARD SHOWN)	No	PERIURBAN	No formal schooling	Currently married	Farmer	5	0	4	NO		NO		NO		3	2	4	1	Never	Yes	20	YES	10	9898	YES
Yes	Yes	1	Previously diagnosed	161	104	147	109	No	No		Yes	9898	9898	9898	No	No	No	No	No	Yes	Yes	Female	57	YES (CARD SHOWN)	No	RURAL	No formal schooling	Widowed	Farmer	3	0	2	NO		NO		NO		2	1	4	2	Never	Yes	20	YES	10	8	YES
Yes	Yes	1	Previously diagnosed	154	72	148	69	Yes	Yes	Previously diagnosed	No	5.6			Yes	No	No	No	No	Yes	Yes	Female	58	YES (CARD SHOWN)	No	URBAN	Primary school completed	Widowed	Unemployed (unable to work)	5	3	3	NO		NO		NO		3	3	3	3	Never	No		YES	7		YES
Yes	Yes	1	Previously diagnosed	101	62	98	68	Yes	No		Yes	9898	9898	9898	No	No	No	No	No	Yes	Yes	Female	56	YES (CARD SHOWN)	No	RURAL	Primary school completed	Divorced	Farmer	4	2	2	NO		NO		NO		1	1	5	2	Never	No		YES	1	0	YES
Yes	No	0		130	83	124	75	No	Yes	Previously diagnosed	No	7.7	9898	11.5	No	No	No	No	No	Yes	Yes	Female	55	YES (CARD SHOWN)	No	PERIURBAN	No formal schooling	Widowed	Unemployed (unable to work)	4	0	2	NO		NO		NO		2	1	4	2	Never	Yes	15	NO
Yes	Yes	1	Previously diagnosed	160	93	153	86	No	Yes	Previously diagnosed	Yes	21.4			No	No	No	No	No	Yes	Yes	Female	56	YES (CARD SHOWN)	No	PERIURBAN	Less than primary school	Divorced	Self-employed	2	1	2	NO		NO		NO		1	1	7	2	Never	No		YES	20		YES
Yes	Yes	1	Previously diagnosed	140	89	137	68	No	No		Yes	9898	9898	9898	No	No	No	No	No	Yes	Yes	Female	74	YES (CARD SHOWN)	No	RURAL	No formal schooling	Currently married	Farmer	3	1	1	NO		NO		NO		3	2	5	2	Never	No		YES	2	6	YES
Yes	Yes	1	Previously diagnosed	162	87	156	84	Yes	No			9898	9898	9898		No	No	No	No	Yes	Yes	Female	50	YES (CARD SHOWN)	No	URBAN	High school completed	Currently married	Trader	8	3	5	NO		NO		NO		7	3	7	3	Never	No		YES	7	0	YES
Yes	Yes	1	Previously diagnosed	142	65	135	65	Yes	Yes	Previously diagnosed	No	7.8	9898	4.7	Yes	No	No	No	No	Yes	Yes	Female	78	YES (CARD SHOWN)	No	RURAL	Less than primary school	Widowed	Unemployed (unable to work)	7	3	5	NO		NO		NO		4	2	2	1	Never	Yes	15	YES	15	0	YES
Yes	Yes	1	Previously diagnosed	126	87	116	93	No	No		Yes	9898	9898	9898	No	No	No	No	No	Yes	Yes	Female	62	YES (CARD SHOWN)	No	RURAL	High school completed	Divorced	Unemployed (unable to work)	4	0	3	NO		NO		NO		1	1	7	2	Never	No		YES	3	0	YES
Yes	No	0		153	73	151	75	No	Yes	Previously diagnosed	No	8	9898	9898	No	No	No	No	No	Yes	Yes	Female	69	YES (CARD SHOWN)	No	URBAN	College/University completed	Currently married	Retired	4	2	3	NO		NO		NO		3	2	7	2	Never	Yes	15	NO
Yes	No	0		126	69	131	75	No	Yes	Previously diagnosed	Yes	8.9	9898	7979	Yes	No	No	No	No	Yes	Yes	Male	45	YES (CARD SHOWN)	No	URBAN	Primary school completed	Currently married	Self-employed	7	4	3	NO		NO		NO		2	1	4	4	Never	Yes	60	NO
Yes	No	0		114	59	102	54	No	Yes	Newly diagnosed	No	7.9	9898	5.6	No	No	No	No	No	Yes	Yes	Female	29	YES (CARD SHOWN)	No	RURAL	Less than primary school	Currently married	Farmer	5	2	4	NO		NO		NO		6	2	7	1	Never	Yes	30	NO
No	Yes	1	Previously diagnosed	141	89	134	85	No	No		No	9898	9898	9898	No	No	No	No	No	Yes	Yes	Male	45	YES (CARD SHOWN)	No	RURAL	Secondary school completed	Currently married	Farmer	4	2	2	NO		NO		NO		2	3	6	2	Never	Yes	30	YES	2	5	YES
Yes	Yes	1	Previously diagnosed	165	98	161	92	No	Yes	Previously diagnosed	No	7.3	9898	6.3	No	No	No	No	No	Yes	Yes	Female	76	YES (CARD SHOWN)	No	URBAN	No formal schooling	Widowed	Unemployed (unable to work)	5	0	5	NO		NO		NO		7	2	7	1	Never	No		YES	25	0	YES
Yes	Yes	1	Previously diagnosed	129	76	119	70	No	No		No	9898	9898	9898	No	No	No	No	No	Yes	Yes	Male	52	YES (CARD SHOWN)	No	URBAN	College/University completed	Currently married	Government employee	6	1	2	NO		YES	4	NO		1	1	7	1	Never	No		YES	28	0	YES
Yes	Yes	1	Previously diagnosed	134	66	134	60	No	Yes	Previously diagnosed	Yes	10.7	9898	10	No	No	No	No	No	Yes	Yes	Female	58	YES (CARD SHOWN)	Yes	URBAN	No formal schooling	Widowed	Trader	1	0	1	NO		NO		NO		2	2	2	2	Never	No		YES	20	9898	YES
Yes	Yes	1	Previously diagnosed	107	81	113	75	No	No		Yes				No	No	No	No	No	Yes	Yes	Female	50	YES (CARD SHOWN)	No	RURAL	High school completed	Currently married	Government employee	5	2	2	NO		NO		NO		3	1	7	2	Never	No		YES	1	0	YES
Yes	Yes	1	Previously diagnosed	160	78	151	73	No	No		No					No	No	No	No	Yes	Yes	Female	69	YES (CARD SHOWN)	No	RURAL	No formal schooling	Widowed	Unemployed (unable to work)	7	1	4	NO		NO		NO		1	1	4	2	Never	Yes	20	YES	10	0	YES
Yes	Yes	1	Previously diagnosed	164	93	148	88	No	No		No				No	No	No	No	No	Yes	Yes	Female	55	YES (CARD SHOWN)	No	RURAL	Primary school completed	Divorced	Trader	6	0	4	NO		NO		NO		1	1	7	2	Never	Yes	10	YES	2	4	YES
Yes	Yes	1	Previously diagnosed	127	70	131	71	No	Yes	Previously diagnosed	No	11.1	9898	9898	No	No	No	No	No	Yes	Yes	Female	66	YES (CARD SHOWN)	No	URBAN	No formal schooling	Currently married	Unemployed (unable to work)	4	1	2	NO		NO		NO		1	1	7	2	Never	Yes	30	YES	32	9898	YES
Yes	Yes	1	Previously diagnosed	147	92	154	82	No	No		Yes					No	No	No	No	Yes	Yes	Female	62	YES (CARD SHOWN)	No	RURAL	No formal schooling	Widowed	Farmer	6	3	2	NO		NO		NO		3	1	6	2	Never	Yes	10	YES	5	2	YES
Yes	Yes	1	Previously diagnosed	134	79	131	76	No	No		Yes				No	No	No	No	No	Yes	Yes	Male	44	YES (CARD SHOWN)	No	RURAL	High school completed	Currently married	Self-employed	6	2	2	NO		NO		NO		5	1	6	1	Never	Yes	30	YES	3	3	YES
Yes	Yes	1	Previously diagnosed	121	82	120	82	Yes	No		No					No	No	No	No	Yes	Yes	Female	57	YES (CARD SHOWN)	No	RURAL	Less than primary school	Currently married	Farmer	10	3	7	NO		NO		NO		4	1	6	1	Never	Yes	20	YES	6	3	YES
Yes	Yes	1	Newly diagnosed	145	91	152	86	Yes	No		No				No	No	No	No	No	Yes	Yes	Female	41	YES (CARD NOT SHOWN)	No	RURAL	Less than primary school	Currently married	Private Company Employee	4	2	3	NO		NO		NO		0		6	1	Never	Yes	30	YES	0	1	YES
Yes	Yes	1	Previously diagnosed	142	104	145	102	Yes	Yes	Previously diagnosed	Yes	15.3	9898	11.1	No	No	No	No	No	Yes	Yes	Female	41	YES (CARD SHOWN)	No	URBAN	Less than primary school	Currently married	Unemployed (able to work)	6	2	4	NO		NO		NO		0		6	3	Never	No		YES	10	9898	YES
Yes	Yes	1	Previously diagnosed	130	72	123	68		No						No	No	No	No	No	Yes	Yes	Female	46	YES (CARD SHOWN)	No	RURAL	High school completed	Seperated	Self-employed	3	2	2	NO		NO		NO		2	1	6	2	Never	Yes	10	YES	15	0	YES
Yes	Yes	1	Previously diagnosed	146	86	137	84	No	No		Yes					No	No	No	No	Yes	Yes	Female	41	YES (CARD SHOWN)	No	URBAN	Less than primary school	Widowed	Trader	3	1	1	NO		NO		NO		1	1	7	3	Never	No		YES	1	0	YES
Yes	Yes	1	Previously diagnosed	140	66	143	58	Yes	Yes	Previously diagnosed	No	12.5	9898	10.7	Yes	No	No	No	No	Yes	Yes	Female	63	YES (CARD SHOWN)	No	URBAN	Less than primary school	Currently married	Unemployed (unable to work)	3	0	3	NO		NO		NO		2	1	7	1	Never	Yes	30	YES	4	0	YES
Yes	Yes	1	Previously diagnosed	158	90	166	92	No	Yes	Previously diagnosed	No	9.2	9898	9.9	No	No	No	No	No	Yes	Yes	Female	63	YES (CARD SHOWN)	No	URBAN	No formal schooling	Currently married	Unemployed (unable to work)	12	5	10	NO		NO		NO		5	2	7	1	Never	Yes	30	YES	3	0	YES
Yes	Yes	1	Previously diagnosed	146	70	131	77	No	No							No	No	No	No	Yes	Yes	Female	39	YES (CARD SHOWN)	No	RURAL	Primary school completed	Seperated	Farmer	6	1	5	NO		NO		NO		3	1	7	1	Never	Yes	20	YES	2	0	YES
Yes	Yes	1	Previously diagnosed	194	119	198	113	Yes	Yes	Previously diagnosed	No	7	9898	7.4	Yes	No	No	No	No	Yes	Yes	Female	33	YES (CARD SHOWN)	No	PERIURBAN	No formal schooling	Currently married	Unemployed (able to work)	4	0	1	NO		NO		NO		3	1	7	1	Never	Yes	30	YES	12	0	YES
Yes	Yes	1	Previously diagnosed	121	78	128	81	No	Yes	Previously diagnosed	No	4.8	9898	5.6	Yes	No	No	No	No	Yes	Yes	Female	65	YES (CARD SHOWN)	No	URBAN	No formal schooling	Widowed	Trader	4	2	2	NO		NO		NO		1	2	5	2	Never	Yes	30	YES	8	9898	YES
Yes	Yes	1	Previously diagnosed	143	90	139	95	No	No		Yes					No	No	No	No	Yes	Yes	Female	58	YES (CARD SHOWN)	No	URBAN	High school completed	Currently married	Trader	8	1	3	NO		NO		NO		3	2	7	2	Never	No		YES	7	0	YES
Yes	No	0		129	76	129	75	No	Yes	Previously diagnosed	No	9.4	9898	10.4	No	No	No	No	No	Yes	Yes	Female	44	NO		URBAN	Primary school completed	Divorced	Trader	7	4	3	NO		NO		NO		7	2	7	2	Never	Yes	20	NO
Yes	No	0		133	78	123	76	Yes	Yes	Previously diagnosed	Yes	23.4			Yes	No	No	No	No	Yes	Yes	Female	58	YES (CARD SHOWN)	No	URBAN	Primary school completed	Widowed	Trader	8	4	8	NO		NO		NO		0		0		Never	No		YES	14		YES
Yes	Yes	1	Previously diagnosed	123	77	123	82	No	No							No	No	No	No	Yes	Yes	Female	63	YES (CARD SHOWN)	No	RURAL	High school completed	Currently married	Farmer	2	0	1	NO		NO		NO		0		7	2	Never	No		YES	23	0	YES
Yes	Yes	1	Previously diagnosed					No	Yes	Previously diagnosed	No	7.5			No	No	No	No	No	Yes	Yes	Female	70	YES (CARD SHOWN)	No	URBAN	High school completed	Widowed	Unemployed (unable to work)	1		1	NO		NO		NO		1	1	1	1	Never	No		YES	39		YES
Yes	No	0		116	9	117	79	No	No		No	4.1			Yes	No	No	No	No	Yes	Yes	Female	41	YES (CARD SHOWN)	No	PERIURBAN	No formal schooling	Currently married	Farmer	9	2	1	NO		YES	27	NO		4	1	6	3	Never	Yes	60	NO
Yes	Yes	1	Newly diagnosed	114	70	116	72	No	No							No	No	No	No	Yes	Yes	Female	68	YES (CARD SHOWN)	No	RURAL	No formal schooling	Divorced	Farmer	10	6	8	NO		NO		NO		2	1	7	2	Never	Yes	20	YES	0	3	YES
Yes	Yes	1	Previously diagnosed	159	80	169	80	Yes	Yes	Previously diagnosed	No	7.5	9898	9.3	Yes	No	No	No	No	Yes	Yes	Female	62	YES (CARD SHOWN)	No	URBAN	No formal schooling	Currently married	Unemployed (unable to work)	4	0	2	NO		NO		NO		1	1	1	1	Never	Yes	20	YES	25	0	YES
Yes	Yes	1	Previously diagnosed	123	75	113	68	Yes	No		No	9898	9898	9898	No	No		No	No	Yes	Yes	Female	57	YES (CARD SHOWN)	No	RURAL	No formal schooling	Divorced	Unemployed (able to work)	1	0	1	NO		NO		NO		2	1	7	3	Never	Yes	20	YES	8	7	YES
Yes	Yes	1	Previously diagnosed	120	64	106	62	No	No		No	9898	9898	9898	No	No	No	No	No	Yes	Yes	Male	73	YES (CARD SHOWN)	No	RURAL	Secondary school completed	Currently married	Retired	5	1	1	NO		YES	27	YES	1-3 days per month	0		0		Never	Yes	30	YES	7	4	YES
Yes	Yes	1	Previously diagnosed	160	90	151	72	No	Yes	Previously diagnosed					Yes	No	No	No	No	Yes	Yes	Female	64	YES (CARD SHOWN)	No	URBAN	No formal schooling	Widowed	Unemployed (unable to work)	3	1	3	NO		NO		NO		7	2	7	1	Never	Yes	60	YES	1	0	YES
Yes	Yes	1	Previously diagnosed	145	72	129	66	No	No		No	9898	9898	9898	No	No	No	No	No	Yes	Yes	Female	54	YES (CARD SHOWN)	No	RURAL	Primary school completed	Currently married	Farmer	8	3	4	NO		NO		NO		2	1	6	2	Never	Yes	50	YES	12	4	YES
Yes	Yes	1	Previously diagnosed	131	77	122	74	Yes	No		No	9898	9898	9898	No	No		No	No	Yes	Yes	Male	69	YES (CARD SHOWN)	No	RURAL	Secondary school completed	Currently married	Farmer	4	1	2	NO		YES	20	YES	1-3 days per month	6	2	7	1	Never	Yes	20	YES	10	2	YES
Yes	Yes	1	Previously diagnosed	139	83	134	77	Yes	Yes	Previously diagnosed	No	6.4			Yes	No	No	No	No	Yes	Yes	Male	62	YES (CARD SHOWN)	No	URBAN	High school completed	Currently married	Farmer	15	4	6	NO		NO		NO		5	2	3	2	Never	Yes	45	YES	10	0	YES
Yes	Yes	1	Previously diagnosed	139	83	134	77	Yes	Yes	Previously diagnosed	No	6.4	9898	6.2	Yes	No	No	No	No	Yes	Yes	Male	62	YES (CARD SHOWN)	No	URBAN	High school completed	Currently married	Farmer	15	4	6	NO		NO		NO		5	2	3	2	Never	Yes	45	YES	10	0	YES
Yes	Yes	1	Previously diagnosed	174	102	170	102	No	No		No				No	No	No	No	No	Yes	Yes	Female	81	YES (CARD SHOWN)	No	RURAL	No formal schooling	Widowed	Unemployed (unable to work)	5	0	2	NO		NO		NO		3	1	7	2	Never	Yes	15	YES	4	5	YES
Yes	Yes	1	Previously diagnosed	123	82	109	79	No	Yes	Previously diagnosed	Yes	11	9898	9.4	No	No	No	No	No	Yes	Yes	Female	49	YES (CARD SHOWN)	No	URBAN	Secondary school completed	Widowed	Trader	4	0	4	NO		NO		NO		2	2	7	2	Never	Yes	30	YES	20		YES
Yes	Yes	1	Previously diagnosed	135	70	191	67	No	Yes	Previously diagnosed	No	5.5	9898		No	No	No	No	No	Yes	Yes	Female	65	YES (CARD SHOWN)	No	URBAN	No formal schooling	Widowed	Unemployed (unable to work)	5	1	4	NO		NO		NO		0		7	1	Never	Yes	20	YES	10	0	YES
Yes	Yes	1	Previously diagnosed	125	59	126	57	No	Yes	Previously diagnosed	No	7.7	9898	9.1	No	No	No	No	No	Yes	Yes	Female	68	YES (CARD SHOWN)	No	URBAN	No formal schooling	Widowed	Unemployed (unable to work)	2	0	1	NO		NO		NO		1	1	1	1	Never	No		YES	7979	9898	YES
Yes	Yes	1	Previously diagnosed	137	64	134	61	No	Yes	Previously diagnosed	No	9	9898	7.2	No	No	No	No	No	Yes	Yes	Female	75	YES (CARD SHOWN)	No	RURAL	No formal schooling	Widowed	Farmer	5	0	2	NO		NO		NO		2	1	7	1	Never	Yes	30	YES	10	0	YES
Yes	Yes	1	Previously diagnosed	169	103	166	107	Yes	No		Yes	9898	9898	9898		No	No	No	No	Yes	Yes	Female	58	YES (CARD SHOWN)	No	URBAN	High school completed	Currently married	Trader	5	1	3	NO		NO		NO		2	2	2	2	Never	No		YES	4	0	YES
Yes	Yes	1	Previously diagnosed	185	97	177	90	No	Yes	Previously diagnosed	Yes	8.3	9898	8	No	No	No	No	No	Yes	Yes	Female	58	YES (CARD SHOWN)	No	URBAN	Less than primary school	Divorced	Trader	1	0	1	NO		NO		NO		0		7	2	Never	Yes	15	YES	15	9898	YES
Yes	No	0		131	73	123	75	No	Yes	Previously diagnosed	No	4.3	9898	5.6	No	No	No	No	No	Yes	Yes	Female	43	YES (CARD SHOWN)	No	URBAN	Secondary school completed	Divorced	Trader	5	3	4	NO		NO		NO		7	3	7	1	Occasionally	Yes	30	NO
Yes	Yes	1	Previously diagnosed	144	85	137	84	Yes	Yes	Previously diagnosed	Yes	14.1	9898	10.1	Yes	No	No	No	No	Yes	Yes	Female	52	YES (CARD SHOWN)	No	URBAN	College/University completed	Currently married	Government employee	7	2	2	NO		NO		NO		2	1	5	2	Never	Yes	60	YES	6	9898	YES
Yes	Yes	1	Previously diagnosed	122	75	121	74	No	No		No	9898	9898	9898	No	No	No	No	No	Yes	Yes	Female	653	YES (CARD SHOWN)	No	PERIURBAN	College/University completed	Currently married	Government employee	10	1	6	NO		NO		NO		2	2	6	4	Never	Yes	30	YES	8	9898	YES
Yes	Yes	1	Previously diagnosed	166	104	185	95	No	Yes	Previously diagnosed	No	9.6	9898	7.6	No	No	No	No	No	Yes	Yes	Female	50	YES (CARD SHOWN)	No	URBAN	Less than primary school	Widowed	Trader	4	1	2	NO		NO		NO		1	2	4	2	Never	No		YES	7	9898	YES
Yes	Yes	1	Previously diagnosed	174	91	172	91	Yes	No		Yes	9898	9898	9898		No	No	No	No	Yes	Yes	Female	68	YES (CARD SHOWN)	No	URBAN	High school completed	Divorced	Unemployed (unable to work)	3	0	1	NO		YES	1	NO		3	4	3	3	Never	No		YES	7	9898	YES
Yes	No	0		108	74	118	79	No	Yes	Previously diagnosed	No	7.2	9898	6.1	Yes	No	No	No	No	Yes	Yes	Female	59	YES (CARD SHOWN)	No	URBAN	Less than primary school	Currently married	Unemployed (able to work)	8	3	3	NO		NO		NO		2	3	4	2	Never	No		NO
Yes	Yes	1	Previously diagnosed	126	89	125	83	No	No		Yes					No	No	No	No	Yes	Yes	Female	35	YES (CARD SHOWN)	No	URBAN	High school completed	Never married	Unemployed (able to work)	6	2	1	NO		NO		NO		7	2	6	2	Never	No		YES	1		YES
Yes	No	0		120	85	115	78	No	Yes	Previously diagnosed	Yes				Yes	No	No	No	No	Yes	Yes	Female	41	YES (CARD SHOWN)	No	URBAN	No formal schooling	Widowed	Trader	6	1	4	NO		NO		NO		3	2	6	2	Never	No		YES	1		YES
Yes	Yes	1	Previously diagnosed	158	100	153	95	Yes	No		Yes	9898	9898	9898	No	No	No	No	No	Yes	Yes	Female	73	YES (CARD SHOWN)	No	PERIURBAN	No formal schooling	Currently married	Unemployed (unable to work)	10	3	4	NO		NO		NO		2	2	5	3	Never	No		YES	14	9898	YES
Yes	Yes	1	Previously diagnosed	146	74	147	70	Yes	Yes	Previously diagnosed	No	7.2	9898	12.9	Yes	No	No	No	No	Yes	Yes	Female	55	YES (CARD SHOWN)	No	URBAN	Secondary school completed	Widowed	Government employee	3	1	3	NO		NO		NO		0		5	2	Never	Yes	15	YES	2		YES
Yes	Yes	1	Previously diagnosed	116	69	112	66	No	Yes	Previously diagnosed	No	21.8	9898		No	No	No	No	No	Yes	Yes	Female	46	YES (CARD SHOWN)	No	URBAN	Less than primary school	Never married	Unemployed (able to work)	4	0	2	NO		NO		NO		0		7	1	Occasionally	Yes	20	YES	5	0	YES
Yes	Yes	1	Previously diagnosed	176	98	175	95	No	Yes	Previously diagnosed	No	12.7			No	No	No	No	No	Yes	Yes	Female	65	YES (CARD SHOWN)	No	URBAN	Less than primary school	Currently married	Trader	6	4	4	NO		NO		NO		3	2	6	2	Never	No		YES	6		YES
Yes	Yes	1	Previously diagnosed	188	100	196	96	Yes	Yes	Previously diagnosed	No	7.4	9898	12.7	Yes	No	No	No	No	Yes	Yes	Female	65	YES (CARD SHOWN)	No	URBAN	Primary school completed	Divorced	Retired	4	2	2	NO		NO		NO		1	1	7	1	Never	Yes	40	YES	15	0	YES
Yes	No	0		151	99	145	92	Yes	Yes	Previously diagnosed	Yes	11.9			Yes	No	No	No	No	Yes	Yes	Female	53	YES (CARD SHOWN)	No	PERIURBAN	No formal schooling	Currently married	Trader	5	2	3	NO		NO		NO		2	1	6	2	Never	Yes	30	NO
Yes	No	0		133	76	132	77	No	Yes	Previously diagnosed	No	4.9	9898	7.3	No	No	No	No	No	Yes	Yes	Female	61	YES (CARD SHOWN)	No	URBAN	Secondary school completed	Currently married	Farmer	1	0	1	NO		NO		NO		5	2	5	2	Never	Yes	45	NO
Yes	Yes	1	Previously diagnosed	156	85	148	84	No	Yes	Previously diagnosed	No	10.1	9898	8.8	No	No	No	No	No	Yes	Yes	Female	75	YES (CARD SHOWN)	No	PERIURBAN	No formal schooling	Divorced	Farmer	3	0	2	NO		NO		NO		0		6	3	Never	No		YES	20	9898	YES
Yes	No	0		122	73	117	77	Yes	Yes	Previously diagnosed	No	13.2			Yes	No	No	No	No	Yes	Yes	Female	58	YES (CARD SHOWN)	No	PERIURBAN	No formal schooling	Cohabitating	Trader	7	5	6	NO		NO		NO		1	1	5	2	Never	Yes	60	NO
Yes	Yes	1	Previously diagnosed	121	66	140	70	No	Yes	Previously diagnosed	No	4.8	9898	5.5	No	No	No	No	No	Yes	Yes	Female	82	YES (CARD SHOWN)	No	URBAN	No formal schooling	Divorced	Unemployed (unable to work)	4	3	2	NO		NO		NO		2	2	4	3	Never	No		YES	13	9898	YES
Yes	Yes	1	Previously diagnosed	143	70	139	63	No	No		No	9898	9.4	9898	No	No	No	No	No	Yes	Yes	Female	79	YES (CARD SHOWN)	No	URBAN	No formal schooling	Widowed	Trader	3	0	1	NO		NO		NO		2	3	4	3	Never	Yes	30	YES	10	0	YES
Yes	Yes	1	Previously diagnosed	114	70	113	70	Yes	No							No	No	No	No	Yes	Yes	Female	79	YES (CARD SHOWN)	No	URBAN	Less than primary school	Widowed	Unemployed (unable to work)	6	3	3	NO		NO		NO		3	2	5	2	Never	No		YES	15		YES
Yes	Yes	1	Previously diagnosed	140	87	135	84	Yes	No		Yes	9898	9898	9898	No	No	No	No	No	Yes	Yes	Female	59	YES (CARD SHOWN)	No	URBAN	Primary school completed	Widowed	Trader	6	3	2	NO		NO		NO		4	2	3	2	Never	Yes	20	YES	18	4	YES
Yes	Yes	1	Previously diagnosed	203	93	203	86	Yes	Yes	Previously diagnosed	Yes	9898	9898	9898	Yes	No	No	No	No	Yes	Yes	Female	82	YES (CARD SHOWN)	No	PERIURBAN	No formal schooling	Widowed	Unemployed (unable to work)	6	0	5	NO		NO		NO		4	3	6	4	Never	No		YES	10	2	YES
Yes	Yes	1	Previously diagnosed	181	81	174	80	Yes	No		Yes	9898	9898	9898	Yes	No	No	No	No	Yes	Yes	Female	26	YES (CARD SHOWN)	No	URBAN	Secondary school completed	Widowed	Retired	7	5	5	NO		NO		NO		3	4	4	6	Never	Yes	45	YES	15	3	YES
Yes	Yes	1	Previously diagnosed	125	92	117	77	Yes	No		Yes	9898	9898	9898		No	No	No	No	Yes	Yes	Female	59	YES (CARD SHOWN)	No	URBAN	Secondary school completed	Divorced	Trader	1	0	1	NO		NO		NO		2	2	2	2	Never	No		YES	10	9898	YES
Yes	Yes	1	Previously diagnosed	152	87	148	95	Yes	Yes	Previously diagnosed	No	4.1	9898	6	Yes	No	No	No	No	Yes	Yes	Female	65	YES (CARD SHOWN)	No	PERIURBAN	No formal schooling	Currently married	Self-employed	8	0	3	NO		NO		NO		5	2	4	2	Never	Yes	30	YES	13	6	YES
Yes	Yes	1	Previously diagnosed	142	64	147	68	No	Yes	Previously diagnosed	No	6.7	9898	8.6	No	No	No	No	No	No	Yes	Female	69	YES (CARD SHOWN)	No	URBAN	Secondary school completed	Currently married	Unemployed (able to work)	3	1	3	NO		NO		NO		3	2	4	2	Never	Yes	30	YES	15	8	YES
Yes	Yes	1	Previously diagnosed	127	89	125	76	Yes	No		Yes	9898	9898	9898	No	No	No	No	No	Yes	Yes	Female	69	YES (CARD SHOWN)	No	URBAN	No formal schooling	Currently married	Unemployed (unable to work)	3	0	1	NO		NO		NO		4	3	5	2	Never	No		YES	20	3	YES
Yes	Yes	1	Previously diagnosed	138	73	131	71	No	Yes	Previously diagnosed	Yes	11.4			No	No	No	No	No	Yes	Yes	Female	65	YES (CARD SHOWN)	No	URBAN	High school completed	Currently married	Trader	7	5	5	NO		NO		NO		2	2	2	2	Never	Yes	30	YES	10	0	YES
Yes	Yes	1	Previously diagnosed	156	74	157	73	Yes	No			9898	9898	9898		No	No	No	No	Yes	Yes	Female	54	YES (CARD SHOWN)	No	PERIURBAN	College/University completed	Currently married	Private Company Employee	3	1	1	NO		NO		NO		2	1	7	2	Never	Yes	30	YES	33	0	YES
Yes	Yes	1	Previously diagnosed	126	67	114	62	Yes	Yes	Previously diagnosed		15.5	9898	9.3	Yes	No	No	No	No	Yes	Yes	Male	50	YES (CARD SHOWN)	No	URBAN	High school completed	Currently married	Government employee	4	2	2	NO		NO		NO		1	1	6	6	Never	No		NO
Yes	Yes	1	Previously diagnosed	129	84	125	81	No	No		Yes	9898	9898	9898	No	No	No	No	No	Yes	Yes	Female	45	YES (CARD SHOWN)	No	RURAL	Primary school completed	Currently married	Self-employed	7	4	3	NO		NO		NO		1	1	3	2	Never	Yes	35	YES	0	9	YES
Yes	Yes	1	Newly diagnosed	129	84	129	86	Yes	No		Yes					No		No	No	Yes	Yes	Male	59	YES (CARD SHOWN)	No	RURAL	No formal schooling	Currently married	Self-employed	15	8	6	NO		NO		NO		0		4	2	Never	No		YES	9		YES
Yes	Yes	1	Previously diagnosed	150	99	149	95	Yes	No							No	No	No	No	Yes	Yes	Male	36	YES (CARD SHOWN)	No	PERIURBAN	Secondary school completed	Currently married	Self-employed	4	2	1	NO		NO		NO		5	3	7	4	Very often	Yes	45	YES	4	9898	YES
Yes	Yes	1	Previously diagnosed	186	75	148	76	No	Yes	Previously diagnosed		6.9			No	No	No	No	No	Yes	Yes	Female	81	YES (CARD SHOWN)	No	PERIURBAN	No formal schooling	Seperated	Unemployed (unable to work)	5	3	3	NO		YES	1	NO	NONE	3	1	6	2	Rarely	No		YES	20		YES
Yes	Yes	1	Previously diagnosed	145	78	137	81	Yes	Yes	Previously diagnosed	No	6.2	9898	6.3	Yes	No	No	No	No	Yes	Yes	Male	56	YES (CARD SHOWN)	No	URBAN	Secondary school completed	Currently married	Self-employed	6	1	4	NO		NO		NO		3	4	6	5	Very often	No		YES	3	9898	YES
Yes	Yes	1	Previously diagnosed	116	67	120	60	No	No		No	9898	9898	9898	No	No	No	No	No	Yes	Yes	Female	70	YES (CARD SHOWN)	No	RURAL	Primary school completed	Widowed	Self-employed	8	2	5	NO		NO		NO		3	2	6	2	Never	Yes	30	YES	2	0	YES
Yes	Yes	1	Previously diagnosed	120	70	135	77	No	No		No	9898	9898	9898	No	No	No	No	No	Yes	Yes	Female	65	YES (CARD SHOWN)	No	PERIURBAN	High school completed	Widowed	Self-employed	1	0	1	NO		NO		NO		5	4	3	4	Never	No		YES	10	7979	YES
Yes	Yes	1	Previously diagnosed	147	76	128	75	No	No		Yes	9898	9898	9898	No	No	No	No	No	Yes	Yes	Female	67	YES (CARD SHOWN)	No	RURAL	College/University completed	Divorced	Private Company Employee	6	4	5	NO		NO		YES	1-3 days per month	0		7	1	Never	Yes	20	YES	8	0	YES
Yes	Yes	1	Previously diagnosed	114	78	109	76		No		Yes					Yes			No	Yes	Yes	Male	56	YES (CARD SHOWN)	No	RURAL	College/University completed	Currently married	Government employee	10	3	4	NO		NO		NO		1		1	1	Occasionally	Yes	60	YES	10		YES
Yes	Yes	1	Previously diagnosed	116	72	103	63	No	No		No	9898	9898	9898	No	No	No	No	No	Yes	Yes	Female	88	YES (CARD SHOWN)	No	RURAL	No formal schooling	Widowed	Unemployed (unable to work)	2	0	2	NO		NO		NO		1	1	4	2	Never	No		YES	3	0	YES
Yes	Yes	1	Previously diagnosed	138	87	138	87	Yes	No		Yes	9898	9898	9898	No	No	No	No	No	No	Yes	Female	65	YES (CARD SHOWN)	No	PERIURBAN	College/University completed	Widowed	Retired	12	3	3	NO		NO		NO		2	1	5	3	Rarely	No		YES	13	9898	YES
Yes	Yes	1	Previously diagnosed	139	72	137	81	Yes	Yes	Previously diagnosed	No	7.9	9898	7.5	Yes	No	No	No	No	Yes	Yes	Female	60	YES (CARD SHOWN)	No	PERIURBAN	Secondary school completed	Divorced	Unemployed (able to work)	7	3	5	NO		NO		NO		2	1	1	1	Very often	Yes	45	YES	9	0	YES
Yes	Yes	1	Previously diagnosed	149	87	150	88	No	No		No	9898	9898	9898	No	No	No	No	No	Yes	Yes	Female	49	YES (CARD SHOWN)	No	RURAL	Primary school completed	Currently married	Farmer	9	6	4	NO		NO		NO		1	1	7	1	Never	Yes	45	YES	14	0	YES
Yes	Yes	1	Previously diagnosed	126	71	123	62	No	No		Yes	9898	9898	9898	No	No	No	No	No	Yes	Yes	Female	55	YES (CARD SHOWN)	No	RURAL	Secondary school completed	Currently married	Self-employed	8	4	7	NO		NO		NO		4	2	7	2	Never	Yes	120	YES	1	0	YES
Yes	Yes	1	Previously diagnosed	167	80	163	76	No	No		Yes	9898	9898	9898	No	No	No	No	No	Yes	Yes	Female	72	YES (CARD SHOWN)	No	RURAL	Less than primary school	Widowed	Unemployed (unable to work)	6	3	4	NO		NO		NO		0		7	2	Never	Yes	15	YES	3	0	YES
Yes	Yes	1	Previously diagnosed	167	81	155	76	No	Yes	Previously diagnosed	No	23.8	9898	9898	No	No	No	No	No	Yes	Yes	Male	58	YES (CARD SHOWN)	No	PERIURBAN	High school completed	Currently married	Private Company Employee	7	3	0	NO		NO		NO		3	4	7	4	Never	Yes	20	YES	22	2	YES
Yes	Yes	1	Previously diagnosed	127	69	128	70	Yes	No			9898	9898	9898		No	No	No	No	Yes	Yes	Female	85	YES (CARD SHOWN)	No	URBAN	No formal schooling	Widowed	Unemployed (unable to work)	3	1	2	NO		NO		NO		4	3	0		Never	Yes	15	YES	12	0	YES
Yes	Yes	1	Previously diagnosed	144	87	140	85	No	No		Yes	9898	9898	9898	No	No	No	No	No	Yes	Yes	Female	81	YES (CARD SHOWN)	No	URBAN	No formal schooling	Widowed	Unemployed (unable to work)	2	0	2	NO		NO		NO		0		3	1	Never	No		YES	3	5	YES
Yes	Yes	1	Previously diagnosed	125	85	120	74	No	Yes	Previously diagnosed	Yes	7	9898	5.6	No	No	No	No	No	Yes	Yes	Female	58	YES (CARD SHOWN)	No	PERIURBAN	Secondary school completed	Widowed	Unemployed (able to work)	9	3	8	NO		NO		NO		7	2	7	1	Never	Yes	30	YES	7	0	YES
Yes	Yes	1	Previously diagnosed	116	78	115	85	No	No			9898	9898	9898		No	No	No	No	Yes	Yes	Female	38	YES (CARD SHOWN)	No	URBAN	High school completed	Currently married	Self-employed	8	5	2	NO		NO		NO		3	1	0		Never	No		YES	4	0	YES
Yes	Yes	1	Previously diagnosed	176	107	178	104	No	No		Yes	9898	9898	9898	No	No	No	No	No	Yes	Yes	Male	54	YES (CARD SHOWN)	No	URBAN	College/University completed	Seperated	Government employee	2	0	1	NO		NO		NO		1	1	5	4	Never	No		YES	9	9898	YES
Yes	Yes	1	Previously diagnosed	134	84	127	80	No	Yes	Previously diagnosed	No	14.3	9898	9	No	No	No	No	No	Yes	Yes	Female	39	YES (CARD SHOWN)	No	URBAN	Less than primary school	Currently married	Trader	7	0	5	NO		NO		NO		0		7	3	Never	No		YES	1	0	YES
Yes	Yes	1	Previously diagnosed	119	71	115	66	Yes	No			9898	9898	9898		No	No	No	No	Yes	Yes	Female	61	YES (CARD SHOWN)	No	URBAN	High school completed	Widowed	Unemployed (able to work)	2	1	2	NO		NO		NO		2	1	7	1	Never	Yes	20	YES	8	0	YES
Yes	Yes	1	Previously diagnosed	159	80	170	78	No	Yes	Previously diagnosed	No	9.7	9898	8.2	No	No	No	No	No	Yes	Yes	Male	63	YES (CARD SHOWN)	No	URBAN	Secondary school completed	Currently married	Self-employed	3	0	1	NO		NO		NO		1	1	2	3	Never	Yes	45	YES	2	9898	YES
Yes	Yes	1	Previously diagnosed	135	93	143	92	No	No		No	9898	9898	9898	No	No	No	No	No	Yes	Yes	Male	74	YES (CARD SHOWN)	No	PERIURBAN	No formal schooling	Currently married	Self-employed	4	0	1	NO		NO		NO		2	1	4	1	Rarely	No		YES	6	9898	YES
Yes	Yes	1	Previously diagnosed	130	74	118	60	Yes	Yes	Previously diagnosed	No	10.8			Yes	No	No	No	No	Yes	Yes	Female	54	YES (CARD SHOWN)	No	URBAN	Secondary school completed	Currently married	Self-employed	7	0	4	NO		NO		NO		0		7	1	Occasionally	Yes	40	YES	7		YES
Yes	Yes	1	Previously diagnosed	135	93	137	90	No	No		No				No	No	No	No	No	Yes	Yes	Female	36	YES (CARD SHOWN)	No	RURAL	College/University completed	Currently married	Farmer	4	1	2	NO		NO		NO		3	1	7	1	Never	Yes	20	YES	6	0	YES
Yes	Yes	1	Previously diagnosed	170	99	180	92	No	Yes	Previously diagnosed	No	6	9898	8.1	No	No	No	No	No	Yes	Yes	Female	58	YES (CARD SHOWN)	No	RURAL	High school completed	Widowed	Trader	6	4	5	NO		NO		NO		2	1	7	2	Never	No		YES	2	0	YES
Yes	Yes	1	Previously diagnosed	151	84	145	80	No	No		No	9898	9898	9898	No	No	No	No	No	Yes	Yes	Female	54	YES (CARD SHOWN)	No	RURAL	Secondary school completed	Currently married	Farmer	9	6	5	NO		NO		NO		3	1	7	2	Never	Yes	30	YES	4	0	YES
Yes	Yes	1	Previously diagnosed	118	76	109	74	Yes	No		Yes	9898	9898	9898	No	No	No	No	No	Yes	Yes	Female	55	YES (CARD SHOWN)	No	URBAN	College/University completed	Currently married	Government employee	8	4	4	NO		NO		NO		5	1	7	2	Never	Yes	10	YES	5	0	YES
Yes	No	0		131	82	124	76	Yes	Yes	Previously diagnosed	No	6.8			Yes	No	No	No		Yes	Yes	Female	51	YES (CARD SHOWN)	Yes	URBAN	Secondary school completed	Currently married	Trader	3		1	NO		NO		NO		2	2	2	2	Rarely	No		NO
Yes	No	0		113	71	113	70	No	Yes	Previously diagnosed	No	7.8	9898	7	No	No	No	No	No	Yes	Yes	Female	39	YES (CARD SHOWN)	No	PERIURBAN	Secondary school completed	Currently married	Trader	10	5	6	NO		NO		NO		2	2	7	2	Never	Yes	20	NO
Yes	No	0		129	80	118	74	No	Yes	Previously diagnosed	No	10.2	9898	11.8	Yes	No	No	No	No	Yes	Yes	Female	18	YES (CARD SHOWN)	No	URBAN	Secondary school completed	Never married	Self-employed	8	0	5	NO		NO		NO		7	2	7	2	Never	No		NO
Yes	Yes	1	Previously diagnosed	126	65	124	60	No	Yes	Previously diagnosed	No	4.3			No	No	No	No	No	Yes	Yes	Female	76	YES (CARD SHOWN)	No	URBAN	No formal schooling	Widowed	Farmer	1	0	1	NO		NO		NO		0		1	1	Never	Yes	5	YES	9	0	YES
Yes	Yes	1	Previously diagnosed	181	113	180	110	No	Yes	Previously diagnosed	Yes	18.2	9898	11.4	No	No	No	No	No	Yes	Yes	Female	79	YES (CARD SHOWN)	No	URBAN	No formal schooling	Widowed	Unemployed (unable to work)	2	0	2	NO		NO		NO		3	1	5	3	Never	No		YES	15	9898	YES
Yes	Yes	1	Previously diagnosed	114	72	113	75	No	No		No					No	No	No	No	Yes	Yes	Female	53	YES (CARD SHOWN)	No	RURAL	High school completed	Currently married	Trader	7	3	3	NO		NO		NO		3	1	5	1	Never	Yes	20	YES	1	2	YES
Yes	Yes	1	Previously diagnosed	139	77	138	73	Yes	No		Yes				No	No	No	No	No	Yes	Yes	Male	68	YES (CARD SHOWN)	No	RURAL	College/University completed	Currently married	Retired	5	0	1	NO		NO		NO		6	1	5	2	Never	Yes	45	YES	10	2	YES
Yes	Yes	1	Previously diagnosed	134	86	131	87	No	Yes	Previously diagnosed	No	9	9898	6.1	No	No	No	No	No	Yes	Yes	Female	55	YES (CARD SHOWN)	No	URBAN	Less than primary school	Divorced	Trader	3	1	2	NO		NO		NO		3	1	7	2	Never	Yes	120	YES	10	0	YES
Yes	Yes	1	Previously diagnosed	198	112	198	106	Yes	No		No	7			Yes	No	No	No	No	Yes	Yes	Female	51	YES (CARD SHOWN)	No	PERIURBAN	Less than primary school	Divorced	Unemployed (able to work)	1	0	1	NO		NO		NO		1	2	7	2	Never	Yes	20	YES	25		YES
Yes	Yes	1	Previously diagnosed	172	104	171	98	No	Yes	Previously diagnosed	No	13.4	9898	8.8	No	No	No	No	No	Yes	Yes	Female	66	YES (CARD SHOWN)	No	URBAN	No formal schooling	Widowed	Trader	2	0	2	NO		NO		NO		1	1	1	1	Never	No		YES	15	0	YES
Yes	Yes	1	Previously diagnosed	177	88	187	91	No	Yes	Previously diagnosed	No	7.8			No	No	No	No	No	Yes	Yes	Female	67	YES (CARD SHOWN)	No	URBAN	High school completed	Widowed	Unemployed (able to work)	5	0	5	NO		NO		NO		3	3	3	3	Never	Yes	20	YES	3		YES
Yes	Yes	1	Previously diagnosed	166	86	146	81	No	No		No				No	No	No	No	No	Yes	Yes	Female	65	YES (CARD SHOWN)	No	RURAL	Secondary school completed	Divorced	Farmer	2	0	1	NO		NO		NO		0		7	2	Never	No		YES	6	0	YES
Yes	Yes	1	Previously diagnosed	174	98	175	102	No	No		Yes	9898	9898	9898		No	No	No	No	Yes	Yes	Female	63	YES (CARD SHOWN)	No	URBAN	High school completed	Divorced	Retired	2	1	2	NO		NO		NO		2	1	7	1	Never	Yes	30	YES	7	0	YES
Yes	Yes	1	Previously diagnosed	181	87	171	87	Yes	Yes	Previously diagnosed	No	11.4	9898	12.2	Yes	No	No	No	No	Yes	Yes	Female	58	YES (CARD SHOWN)	No	URBAN	Primary school completed	Widowed	Trader	10	5	3	NO		NO		NO		0		0		Rarely	Yes	40	YES	23	0	YES
Yes	Yes	1	Previously diagnosed	135	76	110	74	No	Yes	Previously diagnosed	Yes	13.6	9898	12.4	No	No	No	No	No	Yes	Yes	Female	55	YES (CARD SHOWN)		URBAN	Primary school completed	Currently married	Self-employed	4	3	3	NO		NO		NO		2	2	6	2	Never	No		NO
Yes	No	0		108	85	117	81	No	Yes	Previously diagnosed	No	5.8	9898	6.5	No	No	No	No	No	Yes	Yes	Female	48	YES (CARD SHOWN)	No	URBAN	Secondary school completed	Currently married	Unemployed (unable to work)	8	2	6	NO		YES	2	NO		6	3	2	2	Never	Yes	30	NO
Yes	Yes	1	Previously diagnosed	154	78	157	62	No	Yes	Previously diagnosed	No	5.9	9898	6.2	No	No	No	No	No	Yes	Yes	Female	78	YES (CARD SHOWN)	No	URBAN	Primary school completed	Widowed	Unemployed (unable to work)	6	3	4	NO		NO		NO		3	2	5	3	Never	No		DONT KNOW
Yes	Yes	1	Previously diagnosed	152	96	153	91	Yes	No			9898	9898	9898		No	No	No	No	Yes	Yes	Female	52	YES (CARD SHOWN)	No	PERIURBAN	Primary school completed	Currently married	Trader	10	2	8	NO		NO		NO		1	2	5	3	Never	No		YES	8	9898	YES
Yes	Yes	1	Previously diagnosed	174	91	172	76	Yes	Yes	Previously diagnosed	No	9898	9898	7.2	Yes	No	No	No	No	Yes	Yes	Female	63	YES (CARD SHOWN)	No	URBAN	No formal schooling	Currently married	Farmer	7	5	4	YES		NO		NO		2	2	3	3	Never	No		YES	19		YES
Yes	No	0		119	80	119	80	No	Yes	Previously diagnosed	No	8.4			No	No	No	No	No	Yes	Yes	Female	40	YES (CARD SHOWN)	No	URBAN	Less than primary school	Currently married	Self-employed	5	2	5	NO		NO		NO		1	2	1	1	Never	No		NO
Yes	Yes	1	Previously diagnosed	154	101	141	95	No	No		Yes	9898	9898	9898		No	No	No	No	Yes	Yes	Female	46	YES (CARD SHOWN)	No	URBAN	Primary school completed	Divorced	Unemployed (unable to work)	2	1	2	NO		NO		NO		2	2	2	2	Never	No		YES	1	0	YES
Yes	Yes	1	Previously diagnosed	193	81	177	81	No	No		Yes	9898	9898	9898		No	No	No	No	Yes	Yes	Female	80	YES (CARD SHOWN)	No	PERIURBAN	No formal schooling	Widowed	Unemployed (unable to work)	2	0	2	NO		NO		NO		3	3	3	3	Never	Yes	20	YES	12	9898	YES
Yes	No	0		178	95	164	94	No	Yes	Previously diagnosed	Yes	10.9	9898	11.4	No	No	No	No	No	Yes	Yes	Female	56	YES (CARD SHOWN)	No	URBAN	Primary school completed	Widowed	Unemployed (able to work)	4	0	3	NO		NO		NO		2	1	4	2	Never	No		NO
Yes	Yes	1	Previously diagnosed	163	117	166	144		No		Yes					No	No	No	No	Yes	Yes	Female	63	YES (CARD SHOWN)	No	URBAN	High school completed	Divorced	Trader	1	0	1	NO		NO		NO		6	2	3	3	Never	Yes	5	YES	14	9898	YES
Yes	Yes	1	Previously diagnosed	143	75	149	78	Yes	No		Yes	9898	9898	9898	No	No	No	No	No	Yes	Yes	Female	59	YES (CARD SHOWN)	No	RURAL	No formal schooling	Widowed	Self-employed	3	1	3	NO		NO		NO		1	1	2	1	Never	Yes	30	YES	1	0	YES
Yes	Yes	1	Previously diagnosed	133	84	120	76	No	Yes	Previously diagnosed	No	6.5	9898	5.6	No	No	No	No	No	Yes	Yes	Female	54	YES (CARD SHOWN)	No	RURAL	Primary school completed	Currently married	Self-employed	5	1	4	NO		NO		NO		1	1	7	2	Never	Yes	60	YES	6	0	YES
Yes	Yes	1	Previously diagnosed	157	101	147	96	No	No		Yes	9898	9898	9898	No	No		No	No	Yes	Yes	Female	50	YES (CARD SHOWN)	Yes	PERIURBAN	No formal schooling	Widowed	Self-employed	4	1	4	NO		NO		NO		2	8	1	3	Never	No		YES	10	4	YES
Yes	Yes	1	Previously diagnosed	146	78	158	69	No	Yes	Previously diagnosed	No	11.3			No	No	No	No	No	Yes	Yes	Female	80	YES (CARD SHOWN)	No	RURAL	No formal schooling	Divorced	Unemployed (unable to work)	11	6	9	NO		NO		NO		0		3	1	Never	No		YES	4	0	YES
Yes	Yes	1	Previously diagnosed	177	82	165	86	No	No		No				No	No	No	No	No	Yes	Yes	Female	57	NO	Yes	RURAL	Secondary school completed	Divorced	Self-employed	1	0	1	NO		NO		NO		2	1	2	1	Never	No		YES	6	0	YES
Yes	Yes	1	Previously diagnosed	121	78	124	76	No	No		No	7979	7979	7979	No	No	No	No	No	Yes	Yes	Female	58	YES (CARD SHOWN)	No	RURAL	Secondary school completed	Never married	Self-employed	5	1	3	NO		NO		NO		4	3	7	2	Never	Yes	10	YES	1	8	YES
Yes	Yes	1	Previously diagnosed	150	95	129	87	No	No		No	9898	9898	9898	No	No	No	No	No	Yes	Yes	Female	41	YES (CARD SHOWN)	No	PERIURBAN	Secondary school completed	Widowed	Private Company Employee	3	2	2	NO		NO		YES	1-3 days per month	3	3	7	2	Never	No		YES	6	7979	YES
Yes	Yes	1	Previously diagnosed	149	95	137	89	No	No		No	9898	9898	9898	No	No	No	No	No	Yes	Yes	Female	58	YES (CARD SHOWN)	No	RURAL	No formal schooling	Currently married	Self-employed	15	7	7	NO		NO		NO		1	1	6	2	Never	Yes	40	YES	8	0	YES
Yes	Yes	1	Previously diagnosed	140	84	137	85	No	Yes	Previously diagnosed	No	8	9898	9898	No	No	No	No	No	Yes	Yes	Female	75	YES (CARD SHOWN)	No	PERIURBAN	High school completed	Widowed	Retired	1	0	1	NO		NO		NO		7	1	3	4	Never	No		YES	30	7979	YES
Yes	Yes	1	Previously diagnosed	136	89	130	91	No	Yes	Previously diagnosed	No	17.6	9898	11	No	No	No	No	No	Yes	Yes	Female	62	YES (CARD SHOWN)	No	RURAL	High school completed	Divorced	Self-employed	6	2	3	NO		NO		NO		0		7	2	Never	Yes	24	YES	5	0	YES
Yes	Yes	1	Previously diagnosed	109	73	105	67	No	Yes	Previously diagnosed	Yes	7.2	9898	6.3	No	No	No	No	No	Yes	Yes	Female	61	YES (CARD SHOWN)	No	RURAL	Primary school completed	Divorced	Self-employed	11	8	6	NO		NO		NO		0		4	1	Never	No		YES	4	0	YES
Yes	Yes	1	Previously diagnosed	176	122	168	120	Yes	No		No	9898	9898	9898	No	No	No	No	No	Yes	Yes	Female	37	YES (CARD SHOWN)	Yes	PERIURBAN	Secondary school completed	Seperated	Unemployed (unable to work)	1	0	1	NO		NO		NO		2	1	7	4	Never	No		YES	5	7979	YES
Yes	No	0		119	69	123	77	No	Yes	Previously diagnosed	No	11.8	9898	8.8	No	No	No	No	No	Yes	Yes	Female	55	YES (CARD SHOWN)	No	PERIURBAN	Secondary school completed	Currently married	Self-employed	8	2	5	NO		NO		NO		4	3	5	3	Rarely	No		NO
Yes	Yes	1	Previously diagnosed	151	97	157	95	No	No		Yes				No	No	No	No	No	Yes	Yes	Female	59	YES (CARD SHOWN)	No	RURAL	High school completed	Divorced	Farmer	1	0	1	NO		NO		NO		2	1	7	1	Never	Yes	24	YES	3	0	YES
Yes	Yes	1	Previously diagnosed	134	73	125	70	Yes	No		No	9898	9898	9898	No	No	No	No	No	Yes	Yes	Male	61	YES (CARD SHOWN)	No	URBAN	College/University completed	Currently married	Retired	5	2	3	NO		NO		NO		4	3	4	4	Rarely	Yes	40	YES	3	9898	YES
Yes	Yes	1	Previously diagnosed	131	77	121	72	No	No		No	9898	9898	9898	No	No	No	No	No	Yes	Yes	Female	59	YES (CARD SHOWN)	No	URBAN	Primary school completed	Currently married	Self-employed	5	2	3	NO		NO		NO		1	1	5	1	Never	Yes	35	YES	1	0	YES
Yes	Yes	1	Previously diagnosed	140	90	130	80	No	Yes	Previously diagnosed	No	10.8	9898	9.7	No	No	No	No	No	Yes	Yes	Female	59	YES (CARD SHOWN)	No	RURAL	Primary school completed	Widowed	Trader	5	2	2	NO		NO		NO		0		7	2	Very often	Yes	35	YES	3	6	YES
Yes	Yes	1	Previously diagnosed	158	84	157	82	No	No		No	9898	9898	9898	No	No	No	No	No	Yes	Yes	Female	71	YES (CARD SHOWN)	No	RURAL	High school completed	Currently married	Farmer	2	0	1	NO		NO		NO		2	2	7	1	Never	Yes	30	YES	9	0	YES
Yes	Yes	1	Previously diagnosed	167	77	160	77	No	No		Yes				No	No	No	No	No	Yes	Yes	Female	59	YES (CARD SHOWN)	No	RURAL	High school completed	Currently married	Self-employed	5	2	4	NO		NO		NO		1	1	7	2	Never	No		YES	16	9	YES
Yes	Yes	1	Previously diagnosed	104	58	102	61	Yes	No		Yes				No	No	No	No	No	Yes	Yes	Female	55	YES (CARD SHOWN)	No	RURAL	Secondary school completed	Widowed	Trader	4	1	4	NO		NO		NO		2	2	7	3	Never	Yes	30	YES	5	0	YES
Yes	Yes	1	Previously diagnosed	176	90	175	93	No	No		No				No	No	No	No	No	Yes	Yes	Female	56	YES (CARD SHOWN)	No	RURAL	High school completed	Widowed	Farmer	10	0	8	NO		NO		NO		0		5	1	Never	Yes	20	YES	6	5	YES
Yes	Yes	1	Previously diagnosed	130	85	150	80	Yes	No		Yes	9898	9898	9898	No	No	No	No	No	Yes	Yes	Female	65	YES (CARD SHOWN)	No	RURAL	No formal schooling	Divorced	Farmer	7	3	4	NO		NO		NO		2	1	7	2	Never	Yes	55	YES	1	10	YES
Yes	Yes	1	Newly diagnosed	119	76	126	77	No	No		No	9898	9898	9898	No	No	No	No	No	Yes	Yes	Female	63	YES (CARD SHOWN)	No	RURAL	No formal schooling	Currently married	Farmer	10	5	5	NO		NO		NO		1	1	3	1	Never	Yes	30	YES	0	6	NO
Yes	Yes	1	Previously diagnosed	131	74	129	68	Yes	No		Yes	9898	9898	9898		No	No	No	No	Yes	Yes	Female	44	YES (CARD SHOWN)	No	PERIURBAN	Primary school completed	Currently married	Farmer	7	4	3	NO		NO		NO		0		7	1	Never	Yes	30	YES	13	0	YES
Yes	Yes	1	Previously diagnosed	127	82	122	85	No	No		Yes	9898	9898	9898	No	No	No	No	No	Yes	Yes	Female	43	YES (CARD SHOWN)	No	URBAN	High school completed	Cohabitating	Trader	5	2	3	NO		NO		YES	1-2 days per week	0		7	2	Never	Yes	30	YES	3	4	YES
Yes	Yes	1	Previously diagnosed	155	69	143	79	No	No							No	No	No	No	Yes	Yes	Female	57	YES (CARD SHOWN)	No	RURAL	High school completed	Currently married	Farmer	5	0	3	NO		NO		NO		1	1	6	1	Never	Yes	25	YES	5	6	YES
Yes	Yes	1	Previously diagnosed	123	66	126	74	No	No							No	No	No	No	Yes	Yes	Female	61	YES (CARD SHOWN)	No	RURAL	Secondary school completed	Currently married	Farmer	9	2	6	NO		NO		NO		1	1	7	2	Never	No		YES	2	0	YES
Yes	Yes	1	Previously diagnosed	161	93	162	83	Yes	No		Yes	9898	9898	9898		No	No	No	No	Yes	Yes	Female	62	YES (CARD SHOWN)	No	PERIURBAN	Primary school completed	Divorced	Farmer	4	3	1	NO		NO		NO		0		7	1	Never	Yes	60	YES	18	0	YES
Yes	Yes	1	Previously diagnosed	98	61	100	60	No	No		Yes				No	No	No	No	No	Yes	Yes	Female	50	YES (CARD SHOWN)	No	RURAL	Secondary school completed	Divorced	Self-employed	4	3	3	NO		NO		NO		0		7	2	Rarely	Yes	30	YES	1	0	YES
Yes	Yes	1	Previously diagnosed	147	106	144	103	No	No		Yes	9898	9898	9898	No	No	No	No	No	Yes	Yes	Female	46	YES (CARD SHOWN)	No	PERIURBAN	High school completed	Currently married	Self-employed	6	2	1	NO		NO		NO		1	2	5	4	Never	No		YES	8	7979	YES
Yes	Yes	1	Previously diagnosed	111	63	110	63	No	Yes	Previously diagnosed	No	12.2	9898	10	No	No	No	No	No	Yes	Yes	Female	43	YES (CARD SHOWN)	No	RURAL	Less than primary school	Currently married	Unemployed (able to work)	6	2	2	NO		NO		NO		0		4	2	Never	No		NO
Yes	Yes	1	Previously diagnosed	132	87	136	89	Yes	No		Yes					Yes	No	No	No	Yes	Yes	Male	47	YES (CARD SHOWN)	No	RURAL	No formal schooling	Currently married	Self-employed	4	2	2	NO		NO		NO		0				Very often	No		YES	15		YES
Yes	Yes	1	Previously diagnosed	182	95	182	91	Yes	Yes	Previously diagnosed		13.5	9898	9.9	Yes	No	No	No	No	Yes	Yes	Female	78	YES (CARD SHOWN)	No	PERIURBAN	No formal schooling	Widowed	Unemployed (unable to work)	3	0	2	NO		NO		NO		3	1	6	2	Never	Yes	20	YES	6	9898	YES
Yes	Yes	1	Previously diagnosed	182	116	187	105	Yes	Yes	Previously diagnosed		7.7			Yes	No	No	No	No	Yes	Yes	Female	63	YES (CARD SHOWN)	No	URBAN	Secondary school completed	Currently married	Unemployed (unable to work)	2	0	1	NO		NO		NO		1	2	3	1	Never	Yes	30	YES	23
Yes	Yes	1	Previously diagnosed	116	81	129	78	No	Yes	Previously diagnosed	No	4.6	9898	6	No	No	No	No	No	Yes	Yes	Female	75	YES (CARD SHOWN)	No	URBAN	Less than primary school	Divorced	Retired	5	3	2	NO		NO		NO		2	1			Occasionally	Yes	30	YES	9	0	YES
Yes	Yes	1	Previously diagnosed	165	90	157	90	No	No		No				No	No	No	No	No	Yes	Yes	Female	44	YES (CARD SHOWN)	No	RURAL	Primary school completed	Currently married	Self-employed	7	3	3	NO		NO		NO		2	1	6	2	Never	Yes	30	YES	4	3	YES
Yes	Yes	1	Previously diagnosed	148	85	136	84	Yes	No		Yes	9898	9898	9898	No	No	No	No	No	Yes	Yes	Female	63	YES (CARD SHOWN)	No	RURAL	No formal schooling	Currently married	Self-employed	5	1	4	NO		NO		NO		1	1	7	2	Never	Yes	60	YES	3	0	NO
Yes	No	0		137	83	141	82	No	Yes	Previously diagnosed	No	14.7	9898	9898	No	No	No	No	No	Yes	Yes	Female	79	YES (CARD SHOWN)	No	PERIURBAN	No formal schooling	Widowed	Unemployed (unable to work)	7	4	3	NO		NO		NO		0		7	5	Never	No		NO
Yes	Yes	1	Previously diagnosed	134	84	151	96	Yes	No		No	9898	9898	9898	No	No	No	No	No	Yes	Yes	Female	61	YES (CARD SHOWN)	No	PERIURBAN	Less than primary school	Never married	Unemployed (unable to work)	5	0	2	NO		NO		NO		2	7	7	8	Never	No		YES	15	7979	YES
Yes	Yes	1	Previously diagnosed	155	75	152	75	No	No		No	9898	9898	9898	No	No	No	No	No	Yes	Yes	Female	68	YES (CARD SHOWN)	No	PERIURBAN	No formal schooling	Widowed	Trader	1	0	1	NO		NO		NO		0		4	8	Never	Yes	15	YES	5	7979	YES
Yes	Yes	1	Previously diagnosed	151	86	158	87	No	No		No				No	No	No	No	No	Yes	Yes	Female	50	YES (CARD SHOWN)	No	RURAL	No formal schooling	Widowed	Unemployed (able to work)	10	2	5	NO		NO		NO		3	1	7	2	Never	Yes	30	YES	6	0	YES
Yes	Yes	1	Previously diagnosed	139	87	135	84	No	No		No	9898	9898	9898	No	No	No	No	No	Yes	Yes	Male	55	YES (CARD SHOWN)	No	PERIURBAN	Secondary school completed	Currently married	Self-employed	4	0	1	NO		NO		NO		4	8	7	6	Never	Yes	30	YES	5	4	YES
Yes	Yes	1	Previously diagnosed	136	84	122	80	Yes	No		Yes				No	No	No	No	No	Yes	Yes	Female	37	YES (CARD SHOWN)	No	RURAL	Primary school completed	Currently married	Farmer	7	4	3	NO		NO		NO		7	2	6	1	Never	Yes	35	YES	7	3	YES
Yes	Yes	1	Newly diagnosed	149	70	141	70	No	Yes	Previously diagnosed	No	6.8	9898	5.6	No	No	No	No	No	Yes	Yes	Female	64	YES (CARD SHOWN)	No	RURAL	Less than primary school	Currently married	Farmer	7	4	6	NO		NO		NO		0		7	1	Occasionally	Yes	180	NO
Yes	Yes	1	Previously diagnosed	166	90	160	90	No	No		No				No	No	No	No	No	Yes	Yes	Female	73	YES (CARD SHOWN)	No	RURAL	No formal schooling	Widowed	Unemployed (unable to work)	3	1	3	NO		NO		NO		1	1	7	2	Occasionally	No		YES	1	0	YES
Yes	Yes	1	Previously diagnosed	199	90	180	9	No	Yes	Previously diagnosed	No	3	9898	8.9	No	No	No	No	No	Yes	Yes	Female	52	YES (CARD SHOWN)	No	RURAL	Secondary school completed	Currently married	Trader	4	1	2	NO		NO		NO		0		7	2	Never	No		YES	16	0	YES
Yes	Yes	1	Previously diagnosed	171	103	175	99	No	No		Yes	9898	9898	9898	No	No	No	No	No	Yes	Yes	Female	51	YES (CARD SHOWN)	No	RURAL	Primary school completed	Widowed	Farmer	2	1	2	NO		NO		NO		0		7	1	Never	No		YES	8	0	YES
Yes	Yes	1	Previously diagnosed	175	94	161	96	No	No		No	9898	9898	9898	No	No	No	No	No	Yes	Yes	Female	78	YES (CARD SHOWN)	No	URBAN	No formal schooling	Currently married	Trader	9	3	5	NO		NO		NO		2	1	4	3	Very often	No		YES	9898	3	YES
Yes	Yes	1	Previously diagnosed	114	54	113	59	No	Yes	Previously diagnosed	Yes	12.3	9898	9.7	Yes	No	No	No	No	Yes	Yes	Female	72	YES (CARD SHOWN)	No	PERIURBAN	No formal schooling	Widowed	Unemployed (unable to work)	5	2	2	NO		YES	1	NO		7	3	5	2	Never	Yes	30	YES	6	0	YES
Yes	Yes	1	Previously diagnosed	172	76	172	85	No	Yes	Previously diagnosed	Yes	12.02	9898	8.4	Yes	No	No	No	No	Yes	Yes	Female	63	YES (CARD SHOWN)	No	URBAN	No formal schooling	Currently married	Unemployed (unable to work)	6	0	4	NO		NO		NO		0		7	2	Never	No		NO
Yes	Yes	1	Previously diagnosed	135	69	128	79	Yes	Yes	Previously diagnosed	No	4.3	9898	6	Yes	No	No	No	No	Yes	Yes	Male	69	YES (CARD SHOWN)	No	RURAL	College/University completed	Currently married	Self-employed	8	4	4	NO		NO		NO		2	2	4	2	Never	No		YES	20	9898	YES
Yes	Yes	1	Previously diagnosed	180	82	173	86	No	No		No				No	No	No	No	No	Yes	Yes	Female	44	YES (CARD SHOWN)	No	RURAL	High school completed	Currently married	Trader	3	1	2	NO		NO		NO		7	1	7	2	Never	Yes	15	YES	7	0	YES
Yes	Yes	1	Previously diagnosed	146	84	141	77	No	No							No	No	No	No	Yes	Yes	Female	68	YES (CARD SHOWN)	No	URBAN	Less than primary school	Divorced	Trader	2	0	2	NO		NO		NO		0		0		Never	No		YES	5		YES
Yes	Yes	1	Previously diagnosed	132	84	115	79	Yes	No		Yes					No	No	No	No	Yes	Yes	Female	53	YES (CARD SHOWN)	No	RURAL	High school completed	Divorced	Farmer	5	0	4	NO		NO		YES	1-3 days per month	3	1	7	2	Never	Yes	10	YES	7	0	YES
Yes	No	0		122	89	128	77	No	Yes	Previously diagnosed	No	6.2	9898	7.1	No	No	No	No	No	Yes	Yes	Female	48	YES (CARD SHOWN)	No	RURAL	Secondary school completed	Currently married	Trader	8	2	1	NO		NO		NO		3	2	7	1	Never	Yes	60	NO
Yes	Yes	1	Previously diagnosed	123	87	125	91	Yes	Yes	Previously diagnosed	No	6.3	9898	7.3	Yes	No	No	No	No	Yes	Yes	Female	59	YES (CARD SHOWN)	No	URBAN	Secondary school completed	Divorced	Unemployed (unable to work)	2	0	2	NO		NO		NO		1	2	7	2	Never	No		YES	3	9898	YES
Yes	Yes	1	Previously diagnosed	122	70	108	68	No	No							No	No	No	No	Yes	Yes	Female	60	YES (CARD SHOWN)	No	RURAL	Less than primary school	Currently married	Farmer	10	3	8	NO		NO		NO		3	1	6	1	Never	Yes	20	YES	2	0	YES
Yes	Yes	1	Previously diagnosed	217	94	211	90	No	Yes	Previously diagnosed	No	6.4	9898		No	No	No	No	No	Yes	Yes	Female	78	YES (CARD SHOWN)	No	URBAN	No formal schooling	Widowed	Unemployed (unable to work)	1	0	1	NO		NO		NO		4	2	7	1	Never	Yes	30	YES	0	3	YES
Yes	Yes	1	Previously diagnosed	127	69	126	68	No	No		No	6.3	9898	9898	No	No	No	No	No	Yes	Yes	Female	60	YES (CARD SHOWN)	No	RURAL	Secondary school completed	Currently married	Farmer	3	0	2	NO		NO		NO		1	1	7	1	Very often	Yes	60	YES	4	0	YES
Yes	Yes	1	Previously diagnosed	181	95	180	92	No	No		No	9898	9898	9898	No	No		No	No	Yes	Yes	Female	52	YES (CARD SHOWN)	No	URBAN	Less than primary school	Currently married	Trader	9	1	3	NO		NO		NO		1	1	7	1	Never	Yes	30	YES	2	3	YES
Yes	Yes	1	Previously diagnosed	128	74	128	79	Yes	No		Yes					No	No	No	No	Yes	Yes	Female	67	YES (CARD SHOWN)	No	URBAN	Secondary school completed	Divorced	Farmer	1	0	1	NO		YES	10	NO		7	2	7	1	Never	Yes	30	YES	18		YES
Yes	Yes	1	Previously diagnosed	192	104	170	97	Yes	Yes	Previously diagnosed	No	22.8	9898	13.4	Yes	No	No	No	No	Yes	Yes	Female	70	YES (CARD SHOWN)	No	URBAN	No formal schooling	Currently married	Farmer	2	0	1	NO		NO		YES	NONE	3	2	2	2	Never	Yes	30	YES	10	0	YES
Yes	Yes	1	Previously diagnosed	174	95	146	91	No	Yes	Previously diagnosed	No	11	9898	10.1	No	No	No	No	No	Yes	Yes	Female	59	YES (CARD SHOWN)	No	URBAN	Secondary school completed	Seperated	Trader	7	3	4	NO		NO		NO		0		7	1	Never	Yes	30	YES	8	0	YES
Yes	Yes	1	Previously diagnosed	138	65	138	60	No	Yes	Previously diagnosed	No	5.7	9898	6	No	No	No	No	No	Yes	Yes	Female	79	YES (CARD SHOWN)	No	URBAN	No formal schooling	Widowed	Unemployed (unable to work)	3	1	3	NO		NO		NO		2	1	5	3	Never	No		YES	6	9898	YES
Yes	Yes	1	Previously diagnosed	159	89	151	93	No	Yes	Previously diagnosed	No	5.8	9898	5.8	No	No	No	No	No	Yes	Yes	Male	60	YES (CARD SHOWN)	No	URBAN	Primary school completed	Divorced	Unemployed (able to work)	10	3	8	NO		NO		NO		2	2	5	3	Never	No		YES	15	9898	YES
Yes	Yes	1	Previously diagnosed	183	91	174	90	No	Yes	Previously diagnosed	Yes	11.7			No	No	No	No	No	Yes	Yes	Female	68	YES (CARD SHOWN)	No	URBAN	No formal schooling	Currently married	Unemployed (unable to work)	4	1	3	NO		NO		NO		1	1	1	1	Never	Yes	60	YES	10	0	YES
Yes	Yes	1	Previously diagnosed	163	76	152	63	No	Yes	Previously diagnosed	No	6.5			No	No	No	No	No	Yes	Yes	Female	71	YES (CARD SHOWN)	No	URBAN	No formal schooling	Divorced	Trader	2	0	2	NO		NO		NO		1	1	5	2	Never	No		YES	10		YES
Yes	Yes	1	Previously diagnosed	177	87	168	85	Yes	No							No	No	No	No	Yes	Yes	Female	53	YES (CARD SHOWN)	Yes	URBAN	No formal schooling	Currently married	Unemployed (unable to work)	8	5	8	NO		NO		NO		2	2	5	2	Never	No		YES	16		YES
Yes	Yes	1	Previously diagnosed	131	61	126	63	Yes	No		Yes	9898	9898	9898		No	No	No	No	Yes	Yes	Female	78	YES (CARD SHOWN)	No	RURAL	No formal schooling	Divorced	Unemployed (unable to work)	4	1	4	NO		NO		NO		2	2	2	2	Never	Yes	30	YES	7	0	YES
Yes	Yes	1	Previously diagnosed	133	93	129	98	Yes	No		Yes	9898	9898	9898	No	No	No	No	No	Yes	Yes	Female	45	YES (CARD SHOWN)	No	PERIURBAN	College/University completed	Currently married	Unemployed (able to work)	6	1	3	NO		NO		NO		5	2	6	2	Never	No		YES	8	9898	YES
Yes	Yes	1	Previously diagnosed	165	78	166	79	No	Yes	Previously diagnosed	No	12.04	9898	9898	No	No	No	No	No	Yes	Yes	Male	60	YES (CARD SHOWN)	No	RURAL	Secondary school completed	Currently married	Private Company Employee	6	3	3	NO		NO		YES	1-2 days per week	0		2	1	Never	Yes	30	YES	3	7979	YES
Yes	Yes	1	Previously diagnosed	130	68	112	61	No	Yes	Previously diagnosed	Yes	7.09	9898	9898	No	No	No	No	No	Yes	Yes	Female	67	YES (CARD SHOWN)	No	RURAL	College/University completed	Widowed	Retired	7	4	4	NO		NO		NO		3	1	5	2	Never	No		YES	0	4	YES
Yes	Yes	1	Previously diagnosed	156	86	166	86	No	Yes	Previously diagnosed	No	11.9	9898	7979	No	No	No	No	No	Yes	Yes	Female	57	YES (CARD SHOWN)	No	RURAL	College/University completed	Currently married	Government employee	8	1	6	NO		NO		NO		2	1	7	1	Never	No		YES	3	7979	YES
Yes	No	0		156	82	150	75		Yes	Previously diagnosed	No	7.4	9898	9898	No	No	No	No	No	Yes	Yes	Male	71	YES (CARD SHOWN)	No	RURAL	Secondary school completed	Currently married	Retired	5	0	2	NO		NO		NO		1	1	7	2	Never	Yes	40	NO
Yes	Yes	1	Previously diagnosed	147	75	145	77	Yes	Yes	Previously diagnosed	Yes	6.5	9898	6.4	No	No	No	No	No	Yes	Yes	Male	67	YES (CARD SHOWN)	No	RURAL	College/University completed	Currently married	Retired	8	4	5	NO		NO		NO		1	1	6	2	Never	Yes	50	YES	30	0	YES
Yes	Yes	1	Previously diagnosed	155	82	145	82	Yes	No		No	9898	9898	9898	No	No	No	No	No	Yes	Yes	Male	71	YES (CARD SHOWN)	No	RURAL	College/University completed	Currently married	Retired	7	0	1	NO		NO		NO		4	3	7	2	Never	Yes	10	YES	24	7979	YES
Yes	Yes	1	Previously diagnosed	149	79	116	72	No	No		No	9898	9898	9898	No	No	No	No	No	Yes	Yes	Female	56	YES (CARD SHOWN)	No	PERIURBAN	College/University completed	Currently married	Government employee	4	1	2	NO		NO		NO		2	3	7	2	Never	No		YES	14	4	YES
Yes	Yes	1	Previously diagnosed	148	92	138	83	No	No		No	9898	9898	9898	No	No	No	No	No	Yes	Yes	Female	33	YES (CARD SHOWN)	No	RURAL	College/University completed	Currently married	Government employee	7	4	3	NO		NO		NO		0		7	1	Never	Yes	5	YES	2	0	YES
Yes	Yes	1	Previously diagnosed	120	80	131	84	No	Yes	Previously diagnosed	No	9.8	7979	7979	No	No	No	No	No	Yes	Yes	Male	59	YES (CARD SHOWN)	No	PERIURBAN	Secondary school completed	Currently married	Self-employed	3	0	1	NO		NO		NO		3	8	4	3	Never	Yes	30	YES	2	7979	YES
Yes	Yes	1	Previously diagnosed	127	81	129	80	No	No		No	9898	9898	9898	No	No	No	No	No	Yes	Yes	Female	63	YES (CARD SHOWN)	No	PERIURBAN	Primary school completed	Divorced	Unemployed (unable to work)	5	4	2	NO		NO		NO		4	3	5	2	Never	No		YES	4	7979	YES
Yes	No	0		134	78	127	73	No	Yes	Previously diagnosed	No	8.3	9898	8	Yes	No	No	No	No	Yes	Yes	Female	47	YES (CARD SHOWN)	No	URBAN	Secondary school completed	Currently married	Self-employed	15	0	7	NO		NO		NO		3	2	1	1	Never	Yes	30	NO
Yes	Yes	1	Previously diagnosed	167	85	151	78	No	Yes	Previously diagnosed	No	8.2	9898	6	No	No	No	No	No	Yes	Yes	Female	52	YES (CARD SHOWN)	No	RURAL	Primary school completed	Currently married	Self-employed	5	0	3	NO		NO		NO		1	1	6	2	Never	Yes	35	YES	2	6	YES
Yes	Yes	1	Previously diagnosed	118	87	120	80	No	No		No	9898	9898	9898	No	No	No	No	No	Yes	Yes	Female	52	YES (CARD SHOWN)	No	URBAN	Primary school completed	Currently married	Trader	3	1	1	NO		NO		NO		5	1	6	2	Never	Yes	35	YES	2	3	YES
Yes	Yes	1	Previously diagnosed	130	64	124	62	No	No		Yes	9898	8585	9898	No	No		No	No	Yes	Yes	Female	53	YES (CARD SHOWN)	No	URBAN	Secondary school completed	Currently married	Homemaker	7	3	5	NO		NO		NO		0		1	1	Never	Yes	30	YES	2015	5	YES
Yes	Yes	1	Previously diagnosed	128	70	120	74	Yes	No		Yes	9898	9898	9898	No	No	No	No	No	Yes	Yes	Female	62	YES (CARD SHOWN)	No	RURAL	Primary school completed	Currently married	Trader	5	2	4	NO		NO		NO		2	1	6	2	Never	Yes	35	YES	35	3	YES
Yes	No	0		124	78	114	75	No	Yes	Newly diagnosed	No	13.4	9898	11.2	No	No	No	No	No	Yes	Yes	Female	40	YES (CARD SHOWN)	No	RURAL	Less than primary school	Currently married	Trader	5	2	3	NO		NO		NO		2	2	6	2	Never	Yes	60	NO
Yes	Yes	1	Previously diagnosed	174	109	180	90	No	No		Yes	9898	9898	9898	No	No	No	No	No	Yes	Yes	Female	34	YES (CARD SHOWN)	No	URBAN	No formal schooling	Currently married	Farmer	8	2	4	NO		NO		NO		3	1	6	3	Never	Yes	25	YES	4	9	YES
Yes	Yes	1	Previously diagnosed	166	113	164	109	Yes	No		Yes	9898	9898	9898		No	No	No	No	Yes	Yes	Female	46	YES (CARD SHOWN)	No	PERIURBAN	Primary school completed	Currently married	Private Company Employee	8	3	4	NO		NO		NO		7	2	7	1	Never	No		YES	10	0	YES
Yes	Yes	1	Previously diagnosed	206	119	216	120	No	No		No	9898	8585	7.5	No	No		No	No	Yes	Yes	Female	56	YES (CARD SHOWN)	No	URBAN	College/University completed	Widowed	Government employee	4	1	4	NO		NO		NO		1	1	6	1	Never	Yes	60	YES	20	8585	YES
Yes	Yes	1	Previously diagnosed	160	90	176	91	No	No		No	9898	9898	9898	No	No	No	No	No	Yes	Yes	Female	62	YES (CARD SHOWN)	No	URBAN	College/University completed	Currently married	Retired	2	0	1	NO		NO		NO		1	1	7	2	Never	No		YES	10	0	YES
Yes	Yes	1	Previously diagnosed	115	54	116	59	No	Yes	Previously diagnosed	No	7.9	9898	7.9	No	No	No	No	No	Yes	Yes	Female	82	YES (CARD SHOWN)	No	RURAL	No formal schooling	Widowed	Unemployed (unable to work)	4	1	2	NO		NO		NO		0		5	2	Never	Yes	30	YES	5	2	YES
Yes	Yes	1	Previously diagnosed	139	92	140	92	Yes	No		No	9898	9898	9898	No	No	No	No	No	Yes	Yes	Female	40	YES (CARD SHOWN)	No	URBAN	Secondary school completed	Divorced	Trader	4	2	2	NO		NO		NO		1	1	7	2	Never	No		YES	4	0	YES
Yes	Yes	1	Previously diagnosed	144	84	141	78	Yes	No							No	No	No	No	Yes	Yes	Male	47	YES (CARD SHOWN)	No	URBAN	College/University completed	Currently married	Government employee	6	2	3	NO		NO		NO		7	2	7	3	Never	Yes	60	YES	10		YES
Yes	Yes	1	Previously diagnosed	159	78	147	79	No	No		No					No	No	No	No	Yes	Yes	Male	65	YES (CARD SHOWN)	No	RURAL	Secondary school completed	Currently married	Farmer	4	2	1	NO		YES	5	NO		2	1	7	2	Never	Yes	30	YES	7	0	YES
Yes	Yes	1	Previously diagnosed	127	75	138	80	No	No		Yes					No	No	No	No	Yes	Yes	Female	57	YES (CARD SHOWN)	No	RURAL	High school completed	Currently married	Farmer	7	2	4	NO		NO		NO		0		6	6	Never	Yes	20	YES	5	0	YES
Yes	Yes	1	Previously diagnosed	123	75	122	73	No	No							No	No	No	No	Yes	Yes	Male	68	YES (CARD SHOWN)	No	RURAL	Post graduate degree	Currently married	Retired	8	3	6	NO		NO		NO		1	1	6	1	Never	Yes	20	YES	20	4	YES
Yes	Yes	1	Previously diagnosed	135	89	144	83	No	No							No	No	No	No	Yes	Yes	Female	52	YES (CARD SHOWN)	No	RURAL	High school completed	Divorced	Trader	6	2	5	NO		NO		NO		3	1	6	1	Never	Yes	30	YES	3	4	YES
Yes	Yes	1	Newly diagnosed	155	87	148	93	No	No		No	9898	9898	9898	No	No	No	No	No	Yes	Yes	Female	52	YES (CARD SHOWN)	No	RURAL	High school completed	Currently married	Self-employed	5	1	4	NO		NO		NO		3	1	6	2	Never	No		YES	0	6	YES
Yes	Yes	1	Previously diagnosed	134	87	143	89	No	No		No	9898	9898	9898	No	No	No	No	No	Yes	Yes	Male	60	YES (CARD SHOWN)	No	RURAL	Secondary school completed	Currently married	Farmer	6	4	3	NO		NO		NO		5	1	7	2	Occasionally	Yes	40	YES	4	0	YES
Yes	Yes	1	Previously diagnosed	128	60	130	67	No	Yes	Previously diagnosed	Yes	11.02	9898	7.5	No	No	No	No	No	Yes	Yes	Female	70	YES (CARD SHOWN)	No	RURAL	No formal schooling	Widowed	Unemployed (unable to work)	10	4	2	NO		NO		NO		0		2	1	Never	No		YES	2	0	YES
Yes	Yes	1	Previously diagnosed	160	90	150	82	No	No		No	9898	9898	9898	No	No	No	No	No	Yes	Yes	Female	55	YES (CARD SHOWN)	No	PERIURBAN	Primary school completed	Currently married	Self-employed	12	4	6	NO		NO		NO		6	2	4	2	Never	No		YES	5	7979	YES
Yes	No	1		126	64	127	62	No			Yes					Yes		No	No	Yes	Yes	Male	77	YES (CARD SHOWN)		RURAL	No formal schooling	Currently married	Unemployed (unable to work)	10	7	1	YES	4	YES	4	NO		3	1	3		Rarely	No		YES	5		YES
Yes	Yes	1	Previously diagnosed	136	78	137	81	No	No		No	7979	7979	7979	No	No	No	No	No	Yes	Yes	Male	46	YES (CARD SHOWN)	Yes	PERIURBAN	High school completed	Currently married	Self-employed	6	3	3	NO		NO		YES	1-3 days per month	2	12	1	2	Never	No		YES	2	7	YES
Yes	Yes	1	Previously diagnosed	144	79	144	81	Yes	No		Yes					No		No	No	Yes	Yes	Female	49	YES (CARD SHOWN)	No	RURAL	No formal schooling	Widowed	Unemployed (able to work)	6	4	3	NO		NO		NO		0		2	1	Rarely	Yes	40	YES	4		YES
Yes	Yes	1	Previously diagnosed	149	86	145	86	No	Yes	Previously diagnosed		4.6	9898	6.4	No	No	No	No	No	Yes	Yes	Female	59	YES (CARD SHOWN)	No	URBAN	Less than primary school	Widowed	Unemployed (unable to work)	1	0	1	NO		NO		NO		3	2	5	3	Never	Yes	5	YES	7	9898	YES
Yes	No	0		140	77	144	91		Yes	Previously diagnosed		7.3	9898	7.5	No	No	No	No	No	Yes	Yes	Female	80	YES (CARD SHOWN)	No	URBAN	High school completed	Currently married	Unemployed (unable to work)	7	2	4	NO		NO		NO		0		2	2	Occasionally	Yes	30	NO
Yes	Yes	1	Previously diagnosed	133	84	135	88	No	Yes	Previously diagnosed	Yes	4.4	9898	9898	No	No	No	No	No	Yes	Yes	Female	50	YES (CARD SHOWN)	No	PERIURBAN	Less than primary school	Widowed	Unemployed (unable to work)	6	4	3	NO		NO		NO		7	2	7	2	Never	No		YES	10	7	YES
Yes	Yes	1	Previously diagnosed	137	71	128	69	No	No		Yes					No		No	No	Yes	Yes	Male	80	YES (CARD SHOWN)	No	RURAL	No formal schooling	Currently married	Government employee	15	5	6	NO		NO		NO		0		2		Rarely	Yes	38	NO
Yes	Yes	1	Previously diagnosed	165	78	150	75	No	No		Yes				No	No	No	No	No	Yes	Yes	Female	69	YES (CARD SHOWN)	No	RURAL	Primary school completed	Currently married	Unemployed (unable to work)	10	6	6	NO		NO		NO		2	1	6	2	Never	Yes	25	YES	10	0	YES
Yes	Yes	1	Previously diagnosed	154	69	139	63	Yes	No		No	9898	8585	9898	No	No		No	No	No	Yes	Female	74	YES (CARD SHOWN)	No	PERIURBAN	Less than primary school	Widowed	Unemployed (unable to work)	6	2	4	NO		NO		NO		1	1	0		Never	Yes	10	YES	40	8585	YES
Yes	Yes	1	Previously diagnosed	145	84	137	79	No	Yes	Previously diagnosed	No	12.2	9898		No	No	No	No	No	Yes	Yes	Female	60	YES (CARD SHOWN)	No	PERIURBAN	No formal schooling	Widowed	Unemployed (unable to work)	13	7	6	NO		NO		NO		4	2	4	1	Never	Yes	120	YES	2	0	YES
Yes	Yes	1	Previously diagnosed	130	78	128	76	No	No		No				No	No	No	No	No	Yes	Yes	Female	57	YES (CARD SHOWN)	No	RURAL	Primary school completed	Currently married	Self-employed	6	2	3	NO		NO		NO		1	1	4	1	Never	No		YES	10	0	YES
Yes	Yes	1	Previously diagnosed	125	84	121	77	No	No		No					No		No	No	Yes	Yes	Female	73	YES (CARD SHOWN)	No	RURAL	No formal schooling	Currently married	Self-employed	10	0	4	NO		NO		NO		1	1	1	1	Rarely	No		YES	6		YES
Yes	Yes	1	Newly diagnosed	140	81	126	78	No	No		Yes				No	No	No	No	No	Yes	Yes	Female	31	YES (CARD SHOWN)	No	RURAL	Primary school completed	Never married	Self-employed	4	1	3	NO		NO		NO		2	2	7	2	Never	Yes	30	YES	0	4	YES
Yes	Yes	1	Previously diagnosed	168	66	169	70	No	Yes	Previously diagnosed		6.7	9898	6.4	No	No	No	No	No	Yes	Yes	Female	81	YES (CARD SHOWN)	No	RURAL	No formal schooling	Currently married	Unemployed (able to work)	6	3	4	NO		NO		NO		0		3	2	Rarely	No		YES	5	9898	YES
Yes	Yes	1	Previously diagnosed	152	90	144	84	No	No		Yes	9898	9898	9898	No	No	No	No	No	Yes	Yes	Female	57	YES (CARD SHOWN)	No	URBAN	Primary school completed	Currently married	Self-employed	5	1	3	NO		NO		NO		7	1	6	1	Never	No		YES	6	0	YES
Yes	No	0		140	87	141	74	No	Yes	Previously diagnosed	No	7.2	9898	6.4	No	No	No	No	No	Yes	Yes	Female	48	YES (CARD SHOWN)	No	URBAN	Primary school completed	Currently married	Self-employed	5	1	3	NO		NO		YES	NONE	7	3	7	3	Never	Yes	20	NO
Yes	Yes	1	Previously diagnosed	115	49	115	45	Yes	Yes	Previously diagnosed	Yes	10.9	9898	7.7	No	No	No	No	No	Yes	Yes	Female	74	YES (CARD SHOWN)	No	RURAL	No formal schooling	Currently married	Unemployed (unable to work)	5	4	2	NO		NO		NO		0		4	1	Never	No		YES	30	0	YES
Yes	Yes	1	Previously diagnosed	138	71	112	84	Yes	No		Yes	9898	9898	9898		No	No	No	No	Yes	Yes	Female	71	YES (CARD SHOWN)	No	URBAN	Secondary school completed	Divorced	Unemployed (able to work)	5	3	3	NO		NO		NO		7	2	3	1	Never	Yes	30	YES	11	0	YES
Yes	Yes	1	Previously diagnosed	132	89	128	80	No	No		No	9898	9898	9898	No	No	No	No	No	Yes	Yes	Female	71	YES (CARD SHOWN)	No	PERIURBAN	No formal schooling	Widowed	Farmer	8	5	2	NO		NO		NO		2	4	7	10	Never	No		YES	10	7979	YES
Yes	Yes	1	Previously diagnosed	145	99	145	102	No	No		No	9898	9898	9898	No	No	No	No	No	Yes	Yes	Male	43	YES (CARD SHOWN)	No	PERIURBAN	College/University completed	Currently married	Government employee	4	2	1	NO		NO		YES	DAILY	5	10	7	14	Never	No		YES	9898	0.25	YES
Yes	Yes	1	Previously diagnosed	165	75	160	70	No	No		No				No	No	No	No	No	Yes	Yes	Female	50	YES (CARD SHOWN)	No	RURAL	Primary school completed	Currently married	Trader	2	0	1	NO		NO		NO		2	1	6	2	Never	No		YES	7	6	YES
Yes	Yes	1	Previously diagnosed	131	79	119	76	No								No	No	No	No	Yes	Yes	Female	49	YES (CARD SHOWN)	No	PERIURBAN	Secondary school completed	Currently married	Unemployed (unable to work)	7	1	4	NO		NO		NO		1	1	7	2	Very often	No		YES	8		YES
Yes	Yes	1	Previously diagnosed	150	92	131	91	No	No		Yes	9898	9898	9898	No	No	No	No	No	Yes	Yes	Female	47	YES (CARD SHOWN)	No	RURAL	College/University completed	Currently married	Private Company Employee	6	4	1	NO		NO		NO		3	1	7	1	Never	Yes	20	YES	6	0	NO
Yes	Yes	1	Previously diagnosed	136	83	135	85	Yes	No		Yes	9898	9898	9898		No	No	No	No	Yes	Yes	Female	49	YES (CARD SHOWN)	No	URBAN	Less than primary school	Currently married	Self-employed	7	2	3	NO		NO		NO		5	2	7	1	Never	Yes	120	YES	8	0	YES
Yes	Yes	1	Previously diagnosed	139	75	141	79	Yes	No		No	9898	9898	9898	No	No	No	No	No	Yes	Yes	Male	59	YES (CARD SHOWN)	No	PERIURBAN	College/University completed	Currently married	Retired	8	1	6	NO		NO		NO		4	2	7	6	Very often	Yes	30	YES	16	9898	YES
Yes	No	0		122	82	120	81	No	Yes	Previously diagnosed	Yes	12.6	9898	10.3	No	No	No	No	No	Yes	Yes	Female	35	YES (CARD SHOWN)	No	URBAN	High school completed	Currently married	Farmer	3	0	2	NO		NO		NO		1	1	3	2	Very often	No		NO
Yes	Yes	1	Previously diagnosed	139	80	142	90	Yes	No		No	9898	9898	9898	No	No	No	No	No	Yes	Yes	Female	55	YES (CARD SHOWN)	No	URBAN	Less than primary school	Currently married	Trader	4	0	3	NO		NO		NO		7	1	7	1	Never	Yes	10	YES	15	0	YES
Yes	Yes	1	Newly diagnosed	164	90	144	87	No	No		Yes	9898	8585	9898	No	No		No	No	No	Yes	Female	72	YES (CARD SHOWN)	No	URBAN	No formal schooling	Currently married	Trader	6	2	4	NO		NO		NO		1	1	5	2	Never	No		NO
Yes	Yes	1	Previously diagnosed	180	84	174	84	No	Yes	Previously diagnosed	No	4.6	9898	7.1	No	No	No	No	No	Yes	Yes	Female	61	YES (CARD SHOWN)	No	RURAL	No formal schooling	Widowed	Farmer	10	4	6	NO		NO		NO		1	1	7	2	Never	Yes	30	YES	40	0	YES
Yes	Yes	1	Previously diagnosed	171	69	161	65	No	No		No	9898	9898	9898	No	No	No	No	No	Yes	Yes	Female	76	YES (CARD SHOWN)	No	URBAN	No formal schooling	Currently married	Unemployed (unable to work)	6	4	3	NO		NO		NO		7	1	7	1	Never	Yes	20	YES	10	0	YES
Yes	Yes	1	Previously diagnosed	174	91	188	90	No	Yes	Previously diagnosed	No	7.2	9898	7.4	No	No	No	No	No	Yes	Yes	Female	58	YES (CARD SHOWN)	No	PERIURBAN	Less than primary school	Currently married	Unemployed (unable to work)	6	2	3	NO		NO		NO		1	1	7	1	Never	Yes	30	YES	10	0	YES
Yes	Yes	1	Previously diagnosed	147	87	134	84	No	Yes	Previously diagnosed	No	7	9898	6.8	No	No	No	No	No	Yes	Yes	Female	60	YES (CARD SHOWN)	No	URBAN	Primary school completed	Widowed	Unemployed (able to work)	3	1	3	NO		NO		NO		3	1	7	1	Never	Yes	30	YES	2	0	YES
Yes	Yes	1	Previously diagnosed	158	109	156	109	Yes	Yes	Previously diagnosed	No	18.04	9898	16.6	Yes	No	No	No	No	Yes	Yes	Female	65	YES (CARD SHOWN)	No	RURAL	No formal schooling	Divorced	Unemployed (unable to work)	5	3	3	NO		NO		NO		2	1	7	1	Never	Yes	50	YES	10	4	YES
Yes	Yes	1	Previously diagnosed	140	58	130	58	No	Yes	Previously diagnosed	No	10.9	9898	5.1	No	No	No	No	No	Yes	Yes	Male	66	YES (CARD SHOWN)	No	URBAN	High school completed	Currently married	Self-employed	4	2	2	NO		NO		NO		6	1	7	2	Never	Yes	30	YES	10	0	YES
Yes	Yes	1	Previously diagnosed	106	69	105	76	Yes	No		No					No	No	No	No	Yes	Yes	Female	51	YES (CARD SHOWN)	No	RURAL	High school completed	Currently married	Trader	7	4	6	NO		NO		YES	1-3 days per month	3	1	7	1	Never	No		YES	4	0	YES
Yes	Yes	1	Previously diagnosed	175	88	166	82	No	Yes	Previously diagnosed	No	8.9	9898	10	No	No	No	No	No	Yes	Yes	Female	77	YES (CARD SHOWN)	No	URBAN	No formal schooling	Divorced	Retired	13	10	5	NO		NO		NO		4	2	7	1	Never	Yes	30	YES	15	0	YES
Yes	Yes	1	Previously diagnosed	159	82	147	83	No	No		Yes				No	No	No	No	No	Yes	Yes	Female	36	YES (CARD SHOWN)	No	URBAN	High school completed	Never married	Trader	3	2	1	NO		NO		NO		5	2	7	2	Never	Yes	20	YES	0	9	YES
Yes	Yes	1	Previously diagnosed	147	88	129	80	No	No							No	No	No	No	Yes	Yes	Male	65	YES (CARD SHOWN)	No	RURAL	Secondary school completed	Currently married	Private Company Employee	8	0	2	NO		NO		NO		1	1	6	2	Never	Yes	15	YES	7	9	YES
Yes	Yes	1	Previously diagnosed	161	80	160	82	No	No		No	9898	9898	9898	No	No		No	No	Yes	Yes	Female	72	YES (CARD SHOWN)	No	RURAL	No formal schooling	Currently married	Farmer	4	2	4	NO		NO		NO		0		6	1	Rarely	Yes	10	YES	4	3	YES
Yes	Yes	1	Previously diagnosed	194	108	197	94	Yes	Yes	Previously diagnosed	No	5.5	9898	11.5	Yes	No	No	No	No	Yes	Yes	Male	57	YES (CARD SHOWN)	No	URBAN	Secondary school completed	Currently married	Private Company Employee	4	0	1	NO		NO		NO		1	1	3	3	Never	Yes	180	YES	6	9898	YES
Yes	Yes	1	Previously diagnosed	106	48	129	108	No	Yes	Previously diagnosed	No	6	9898	7.4	No	No	No	No	No	Yes	Yes	Female	72	YES (CARD SHOWN)	No	URBAN	No formal schooling	Widowed	Unemployed (unable to work)	2	0	2	NO		NO		NO		0		3	2	Never	No		NO
Yes	Yes	1	Previously diagnosed	146	99	142	90	No	No		Yes	9898	9898	9898		No	No	No	No	Yes	Yes	Female	54	YES (CARD SHOWN)	No	URBAN	No formal schooling	Currently married	Self-employed	6	2	2	NO		NO		NO		2	1	3	2	Never	Yes	30	YES	6	4	YES
Yes	Yes	1	Previously diagnosed	168	97	176	93	No								No	No	No	No	Yes	Yes	Male	57	YES (CARD SHOWN)	No	URBAN	Less than primary school	Currently married	Government employee	4	0	1	NO		YES	5	NO		2	2	4	2	Never	Yes	45	YES	3		YES
Yes	Yes	1	Previously diagnosed	149	90	135	84	No	No		Yes	9898	6.2	9898		No	No	No	No	Yes	Yes	Female	66	YES (CARD SHOWN)	No	RURAL	No formal schooling	Currently married	Retired	5	3	4	NO		NO		NO		4	2	4	2	Never	Yes	60	YES	10	8	YES
Yes	Yes	1	Previously diagnosed	157	97	153	92	Yes	No		Yes	9898	9898	9898	No	No	No	No	No	Yes	Yes	Female	78	YES (CARD SHOWN)	No	PERIURBAN	No formal schooling	Currently married	Unemployed (unable to work)	1	0	1	NO		NO		NO		1	1	3	2	Never	No		YES	10	9898	YES
Yes	Yes	1	Previously diagnosed	125	74	121	69	Yes	Yes	Previously diagnosed	Yes	8.6	9898	7	Yes	No	No	No	No	Yes	Yes	Female	75	YES (CARD SHOWN)	No	PERIURBAN	Less than primary school	Widowed	Unemployed (unable to work)	5	0	4	NO		NO		NO		0		0		Never	No		YES	12	0	YES
Yes	Yes	1	Previously diagnosed	136	88	132	86	Yes	No		Yes	9898	9898	9898		No	No	No	No	Yes	Yes	Female	71	YES (CARD SHOWN)	No	URBAN	Primary school completed	Widowed	Unemployed (unable to work)	21	8	15	NO		NO		NO		2	1	7	1	Very often	Yes	30	YES	28	0	YES
Yes	Yes	1	Previously diagnosed	170	110	160	100	Yes	Yes	Previously diagnosed		8.9	9898	10.3		No	No	No	No	Yes	Yes	Female	51	YES (CARD SHOWN)	No	PERIURBAN	High school completed	Currently married	Homemaker	4	1	2	NO		NO		NO		4	1	7	7	Never	No		YES		1	YES
Yes	No	0		131	77	116	72	No	Yes	Previously diagnosed	Yes	11.6	7979	7979	No	No	No	No	No	Yes	Yes	Female	47	YES (CARD SHOWN)	No	RURAL	Less than primary school	Currently married	Self-employed	3	1	1	NO		NO		NO		1	3	7	3	Never	Yes	5	YES	3	7979	YES
Yes	Yes	1	Previously diagnosed	126	71	116	69	No	No		No				No	No	No	No	No	Yes	Yes	Female	73	YES (CARD SHOWN)	No	RURAL	No formal schooling	Widowed	Self-employed	4	2	3	NO		NO		NO		2	1	5	2	Never	No		YES	4	0	YES
Yes	Yes	1	Previously diagnosed	136	71	135	71	No	Yes	Previously diagnosed	No	9.7	9898	6.1	No	No	No	No	No	Yes	Yes	Female	62	YES (CARD SHOWN)	No	RURAL	No formal schooling	Divorced	Self-employed	2	1	2	NO		NO		NO		2	2	7	2	Never	Yes	30	YES	8	0	NO
Yes	Yes	1	Previously diagnosed	144	102	142	105	No	No		No	9898	9898	9898	No	No	No	No	No	Yes	Yes	Female	45	YES (CARD SHOWN)	No	PERIURBAN	Secondary school completed	Currently married	Private Company Employee	4	1	3	NO		NO		NO		1	1	1	1	Occasionally	No		YES	8	9898	YES
Yes	Yes	1	Previously diagnosed	163	91	163	91	Yes	No		Yes	9898	9898	9898		No	No	No	No	Yes	Yes	Female	53	YES (CARD SHOWN)	No	URBAN	Less than primary school	Currently married	Self-employed	7	0	2	NO		NO		NO		7	4	7	4	Never	No		YES	10	0	YES
Yes	Yes	1	Previously diagnosed	136	70	136	66	No	No		No	9898	9898	9898	No	No	No	No	No	Yes	Yes	Female	66	YES (CARD SHOWN)	No	PERIURBAN	Secondary school completed	Widowed	Retired	3	2	3	NO		NO		NO		2	4	4	5	Never	No		YES	2	7979	YES
Yes	Yes	1	Previously diagnosed	127	82	137	82	No	Yes	Previously diagnosed		17.8			No	No	No	No	No	Yes	Yes	Female		YES (CARD SHOWN)	No	URBAN	No formal schooling	Widowed	Unemployed (unable to work)	5	2	3	NO		NO		NO		1	1	5	2	Never	Yes	15	YES	8		YES
Yes	Yes	1	Previously diagnosed	135	95	140	90	No	No		Yes	9898	9898	9898	No	No	No	No	No	Yes	Yes	Female	48	YES (CARD SHOWN)	No	RURAL	Less than primary school	Currently married	Self-employed	4	0	2	NO		NO		YES	1-3 days per month	1	1	7	1	Occasionally	Yes	60	YES	3	0	YES
Yes	Yes	1	Previously diagnosed	139	83	141	87	No	No		No	9898	9898	9898	No	No	No	No	No	Yes	Yes	Female	62	YES (CARD SHOWN)	No	RURAL	Less than primary school	Widowed	Unemployed (unable to work)	10	5	4	NO		NO		NO		1	1	7	2	Never	No		YES	5	0	YES
Yes	Yes	1	Previously diagnosed	131	82	125	76	No	No		No	9898	9898	9898	No	No	No	No	No	Yes	Yes	Female	49	YES (CARD SHOWN)	No	URBAN	College/University completed	Currently married	Government employee	7	0	4	NO		NO		NO		1	1	3	1	Never	No		YES	5	9898	YES
Yes	Yes	1	Previously diagnosed	202	114	117	74	No	No		Yes	9898	9898	9898	No	No	No	No	No	Yes	Yes	Female	56	YES (CARD SHOWN)	No	PERIURBAN	High school completed	Widowed	Trader	6	2	4	NO		NO		YES	1-3 days per month	2	4	2	4	Never	No		YES	5	7979	YES
Yes	Yes	1	Previously diagnosed	145	71	145	76	No	No		Yes	9898	9898	9898	No	No	No	No	No	Yes	Yes	Female	45	YES (CARD SHOWN)	No	RURAL	High school completed	Divorced	Farmer	8	5	3	NO		NO		NO		3	1	7	2	Never	No		YES	5	0	YES
Yes	Yes	1	Previously diagnosed	180	109	192	107	No	No		No	9898	9898	9898	No	No	No	No	No	Yes	Yes	Female	73	YES (CARD SHOWN)	No	PERIURBAN	No formal schooling	Widowed	Trader	2	0	1	NO		NO		YES	1-3 days per month	2	8	7	4	Never	Yes	20	YES	38	7979	YES
Yes	Yes	1	Previously diagnosed	150	109	138	103	No	No		No	9898	9898	9898	No	No	No	No	No	Yes	Yes	Female	45	YES (CARD SHOWN)	No	PERIURBAN	No formal schooling	Never married	Trader	3	0	3	NO		NO		NO		0		7	2	Rarely	No		YES	7979	4	YES
Yes	Yes	1	Previously diagnosed	167	108	155	87	Yes	No		Yes				No	No	No	No	No	Yes	Yes	Female	33	YES (CARD SHOWN)	No	RURAL	Primary school completed	Currently married	Farmer	4	2	2	NO		NO		YES	1-3 days per month	1	2	7	2	Never	Yes	60	YES	0	11	YES
Yes	Yes	1	Previously diagnosed	158	100	166	90	No	Yes	Previously diagnosed	No	11.9	9898	9.8	Yes	No	No	No	No	Yes	Yes	Male	58	YES (CARD SHOWN)	No	RURAL	College/University completed	Currently married	Government employee	4	0	3	NO		NO		NO		2	1	7	2	Never	Yes	15	YES	15	0	YES
Yes	Yes	1	Previously diagnosed	147	81	145	81	No	No		No	5.5	9898	6.3	No	No	No	No	No	Yes	Yes	Female	53	YES (CARD SHOWN)	No	URBAN	No formal schooling	Currently married	Homemaker	8	3	5	NO		NO		NO		1	1	6	3	Occasionally	Yes	30	YES	5	9898	YES
Yes	Yes	1	Previously diagnosed	132	80	122	78	No	No		Yes	9898	9898	9898	No	No	No	No	No	Yes	Yes	Female	61	YES (CARD SHOWN)	No	RURAL	High school completed	Currently married	Farmer	4	1	3	NO		NO		NO		1	1	7	1	Never	Yes	30	YES	4	0	YES
Yes	Yes	1	Previously diagnosed	146	77	142	77	Yes	Yes	Previously diagnosed	No	6.5	9898	6.4	Yes	No	No	No	No	Yes	Yes	Female	70	YES (CARD SHOWN)	No	PERIURBAN	Non-formal education	Divorced	Unemployed (unable to work)	1	0	1	NO		NO		NO		1	1	7	2	Never	Yes	20	YES	18		YES
Yes	Yes	1	Previously diagnosed	159	76	148	69	No	Yes	Previously diagnosed	No	5.6	9898	8.1	No	No	No	No	No	Yes	Yes	Female	71	YES (CARD SHOWN)	No	URBAN	No formal schooling	Currently married	Unemployed (unable to work)	10	5	7	NO		NO		NO		0		7	1	Never	Yes	20	YES	10	0	YES
Yes	Yes	1	Previously diagnosed	168	86	167	89	No	No		No	9898	9898	9898	No	No	No	No	No	Yes	Yes	Female	56	YES (CARD SHOWN)	No	RURAL	High school completed	Currently married	Trader	6	1	3	NO		NO		NO		2	1	6	1	Never	Yes	20	YES	18	9	YES
Yes	Yes	1	Previously diagnosed	137	90	137	84	No	No		Yes	9898	9898	9898	No	No	No	No	No	Yes	Yes	Female	36	YES (CARD SHOWN)	No	URBAN	High school completed	Currently married	Farmer	6	2	3	NO		NO		NO		0		2	1	Never	Yes	25	YES	6	0	YES
Yes	Yes	1	Previously diagnosed	162	87	153	88	Yes	No		No	9898	9898	9898	No	No	No	No	No	Yes	Yes	Male	59	YES (CARD SHOWN)	No	RURAL	High school completed	Currently married	Farmer	7	4	3	NO		YES	6	NO		1	1	6	2	Never	Yes	40	YES	6	3	YES
No	Yes	1	Previously diagnosed	140	76	144	71	No	No		No	9898	9898	9898	No	No	No	No	No	Yes	Yes	Female	62	YES (CARD SHOWN)	No	RURAL	No formal schooling	Divorced	Farmer	3	1	3	NO		NO		NO		2	1	6	1	Never	Yes	20	YES	10	2	YES
Yes	Yes	1	Previously diagnosed	178	103	187	107	Yes	No							No	No	No	No	Yes	Yes	Female	37	YES (CARD SHOWN)	No	URBAN	High school completed	Currently married	Trader	3	1	1	NO		NO		YES	1-3 days per month	3	5	2	2	Never	No		YES	5	9898	YES
Yes	Yes	1	Previously diagnosed	131	82	130	82	No	No		Yes	9898	9898	9898	No	No	No	No	No	Yes	Yes	Female	61	YES (CARD SHOWN)	No	RURAL	High school completed	Widowed	Unemployed (able to work)	2	0	1	NO		NO		NO		0		7	2	Never	Yes	20	YES	2	4	YES
Yes	Yes	1	Previously diagnosed	145	78	144	88	No	Yes	Previously diagnosed	No	5.5	9898	6.1	No	No	No	No	No	Yes	Yes	Male	69	YES (CARD SHOWN)	No	PERIURBAN	High school completed	Currently married	Unemployed (unable to work)	11	0	5	NO		NO		NO		3	2	3	1	Never	Yes	30	YES	35	0	YES
Yes	Yes	1	Previously diagnosed	147	84	136	70	Yes	No		Yes				No	No	No	No	No	Yes	Yes	Female	66	YES (CARD SHOWN)	No	RURAL	Primary school completed	Currently married	Farmer	8	2	1	NO		NO		YES	1-3 days per month	2	1	6	2	Rarely	Yes	20	YES	7	0	YES
Yes	Yes	1	Previously diagnosed	119	71	114	67	Yes	No							No	No	No	No	Yes	Yes	Female	57	YES (CARD SHOWN)	No	RURAL	High school completed	Divorced	Trader	3	0	2	NO		NO		NO		3	1	6	1	Never	Yes	20	YES	3	0	YES
Yes	No	0		120	65	118	68	No	Yes	Previously diagnosed	Yes	8.8	9898	9.8	No	No	No	No	No	Yes	Yes	Female	30	YES (CARD SHOWN)	No	URBAN	College/University completed	Currently married	Trader	5	2	3	NO		NO		NO		1	1	7	1	Never	Yes	60	NO
Yes	Yes	1	Previously diagnosed	163	98	136	88	No								No	No	No	No	Yes	Yes	Female	52	YES (CARD SHOWN)	No	RURAL	High school completed	Widowed	Trader	7	3	3	NO		NO		NO		2	1	5	1	Never	Yes	5	YES	8	5	YES
Yes	No	0		114	70	121	71	No	Yes	Previously diagnosed	Yes	26.3			Yes	No	No	No	No	Yes	Yes	Female	50	YES (CARD SHOWN)	No	URBAN	Primary school completed	Widowed	Trader	1	0	1	NO		NO		NO		3	5	3	3	Never	No		NO
Yes	Yes	1	Previously diagnosed	132	78	132	76	Yes	Yes	Previously diagnosed	No	7.7	9898	8.7	No	No	No	No	No	Yes	Yes	Female	65	YES (CARD SHOWN)	No	URBAN	No formal schooling	Widowed	Trader	1	0	1	NO		NO		NO		2	3	3	2	Never	Yes	10	YES	10	9898	YES
Yes	No	0		98	64	93	64	No	Yes	Previously diagnosed	Yes	16.3				No	No	No	No	Yes	Yes	Female	34	YES (CARD SHOWN)	No	PERIURBAN	Less than primary school	Currently married	Trader	20	10	15	NO		NO		NO		7	3	7	1	Occasionally	No		NO
Yes	No	0		120	76	118	77	No	Yes	Previously diagnosed	No	17.1	8585	5.7	No	No	No	No	No	No	Yes	Female	58	YES (CARD SHOWN)	No	URBAN	No formal schooling	Currently married	Homemaker	25	10	7	NO		NO		NO		4	4	5	5	Occasionally	No		NO
Yes	Yes	1	Previously diagnosed	123	72	120	72	No	No		Yes					No		No	No	Yes	Yes	Female	66	YES (CARD SHOWN)	No	RURAL	No formal schooling	Widowed	Unemployed (unable to work)	2	0	1	NO		NO		NO		1	1	1	1	Occasionally	No		YES	3
Yes	Yes	1	Previously diagnosed	148	87	139	83	No	No		No	9898	8585	9898	No	No		No	No	Yes	Yes	Female	58	YES (CARD SHOWN)	No	PERIURBAN	No formal schooling	Currently married	Self-employed	9	2	4	NO		NO		NO		5	1	7	7	Occasionally	Yes	15	YES	5	8585	YES
Yes	Yes	1	Previously diagnosed	142	96	138	99	No	No		No				No	No	No	No	No	Yes	Yes	Female	40	YES (CARD SHOWN)	Yes	RURAL	Primary school completed	Currently married	Self-employed	7	5	4	NO		NO		NO		3	2	7	2	Never	No		YES	1	0	YES
Yes	No	1		132	83	130	83	No	No		Yes	8585	8585	8585	Yes	No		No	No	Yes	Yes	Male	52	YES (CARD SHOWN)	No	RURAL	No formal schooling	Currently married	Farmer	11	8	4	NO		NO		NO		0		4	3	Rarely	Yes	45	YES	3		YES
Yes	Yes	1	Previously diagnosed	151	89	143	90	No	No		Yes					No	No	No	No	Yes	Yes	Female	50	YES (CARD SHOWN)	Yes	RURAL	Primary school completed	Currently married	Self-employed	7	4	4	NO		NO		NO		1	1	6	2	Never	Yes	40	YES	1	5	YES
Yes	Yes	1	Previously diagnosed	126	90	128	87	No	No		Yes	9898	9898	9898	Yes	No		No	No	No	Yes	Female	43	YES (CARD SHOWN)	No	RURAL	No formal schooling	Currently married	Self-employed	11	5	6	NO		NO		NO		4	1	6	1	Very often	Yes	30	YES	8585	7	YES
Yes	Yes	1	Previously diagnosed	140	90	139	89	No	No		Yes	9898	9898	9898	No	No	No	No	No	Yes	Yes	Female	51	YES (CARD SHOWN)	No	RURAL	Less than primary school	Currently married	Self-employed	14	6	5	NO		NO		NO		4	1	7	2	Very often	Yes	60	YES	6	0	YES
Yes	Yes	1	Newly diagnosed	144	86	135	87	No	No		No	9898	9898	9898	No	No	No	No	No	Yes	Yes	Female	42	YES (CARD SHOWN)	No	RURAL	Primary school completed	Divorced	Government employee	3	1	2	NO		NO		NO		0		7	1	Never	Yes	30	YES	1	0	YES
Yes	Yes	1	Previously diagnosed	129	54	142	68	Yes	No		No	9898	9898	9898	No	No	No	No		Yes	Yes	Male	78	YES (CARD SHOWN)	No	URBAN	No formal schooling	Currently married	Unemployed (able to work)	15	6	8	NO		NO		NO		2	1	4	4	Very often	Yes	30	YES	4	8	YES
Yes	Yes	1	Previously diagnosed	175	94	175	91	No	No		No	9898	9898	9898	No	No	No	No	No	No	Yes	Female	33	YES (CARD SHOWN)	No	URBAN	No formal schooling	Currently married	Trader	9	3	4	NO		NO		NO		1	1	4	3	Never	No		YES	3	9898	NO
Yes	Yes	1	Previously diagnosed	130	73	126	71	No	Yes	Previously diagnosed	Yes	9.5	8585	8.2	No	No	No	No	No	Yes	Yes	Male	59	YES (CARD SHOWN)	No	URBAN	College/University completed	Currently married	Self-employed	11	8	6	NO		NO		NO		4	1	7	1	Rarely	Yes	20	YES	13	8585	YES
Yes	Yes	1	Previously diagnosed	152	87	121	78	Yes	Yes	Previously diagnosed	Yes	6.1	9898	7.4	Yes	No	No	No	No	Yes	Yes	Female	56	YES (CARD SHOWN)	No	RURAL	Primary school completed	Divorced	Unemployed (unable to work)	8	2	4	NO		NO		NO		7	2	7	1	Never	Yes	30	YES	3	0	YES
Yes	Yes	1	Previously diagnosed	164	100	180	108	No	No							No	No	No	No	Yes	Yes	Female	44	YES (CARD SHOWN)	No	RURAL	Primary school completed	Currently married	Farmer	6	3	3	NO		NO		NO		6	1	6	2	Never	Yes	30	YES	6	0	YES
Yes	Yes	1	Previously diagnosed	123	74	119	76	Yes	Yes	Previously diagnosed	No	7.7			Yes	No	No	No	No	Yes	Yes	Male	55	YES (CARD SHOWN)	No	RURAL	Secondary school completed	Currently married	Government employee	10	4	6	NO		YES	5	NO		1	1	2	2	Never	Yes	30	YES	5		YES
Yes	Yes	1	Previously diagnosed	160	80	152	77	Yes	Yes	Previously diagnosed	No	5.77	8585	5.3	No	No	No	No	No	Yes	Yes	Male	49	YES (CARD SHOWN)	No	PERIURBAN	No formal schooling	Currently married	Self-employed	5	3	2	NO		NO		NO		2	1	4	1	Never	Yes	30	YES	3	8585	YES
Yes	Yes	1	Previously diagnosed	110	50	107	52	No	No		No	9898	9898	9898	No	No	No	No	No	Yes	Yes	Male	76	YES (CARD SHOWN)	No	PERIURBAN	No formal schooling	Currently married	Retired	8	2	4	NO		YES	20	NO		4	4	6	3	Rarely	No		YES	1	3	YES
Yes	Yes	1	Previously diagnosed	126	74	120	78	No	Yes	Previously diagnosed	No	7.4			No	No	No		No	Yes	Yes	Male	58	YES (CARD SHOWN)	No	RURAL	Primary school completed	Currently married	Self-employed	20	7	4	YES	20	YES	10	NO		1	1	1	1	Very often	Yes	60	NO
Yes	Yes	1	Previously diagnosed	166	118	165	115	No	No		Yes					No		No	No	Yes	Yes	Female	76	YES (CARD SHOWN)	No	RURAL	No formal schooling	Widowed	Unemployed (unable to work)	14	8	5	NO		NO		NO		0		4	4	Occasionally	Yes	30	YES	4		YES
Yes	Yes	1	Previously diagnosed	163	95	171	106	Yes	No		No	9898	9898	9898	No	No	No	No	No	Yes	Yes	Male	84	YES (CARD SHOWN)	No	PERIURBAN	High school completed	Currently married	Retired	7	0	5	NO		NO		NO		4	4	7	8	Never	No		YES	11	7979	YES
Yes	Yes	1	Previously diagnosed	144	78	134	78	No	No		Yes	9898	9898	9898	No	No	No	No	No	Yes	Yes	Male	75	YES (CARD SHOWN)	No	RURAL	High school completed	Currently married	Self-employed	15	10	9	NO		YES	5	YES	1-2 days per week	1	1	7	2	Very often	Yes	30	YES	10	0	YES
Yes	Yes	1	Previously diagnosed	174	82	160	83	No	No		No	9898	9898	9898	No	No	No	No	No	Yes	Yes	Female	58	YES (CARD SHOWN)	No	PERIURBAN	No formal schooling	Currently married	Trader	7	2	3	NO		NO		NO		4	2	6	5	Rarely	No		YES	10	9898	YES
Yes	Yes	1	Previously diagnosed	148	92	146	90	No	No		Yes	9898	9898	9898	No	No	No	No	No	Yes	Yes	Male	39	YES (CARD SHOWN)	No	RURAL	No formal schooling	Currently married	Farmer	7	4	4	NO		YES	27	NO		3	2	7	2	Never	No		YES	2	6	YES
Yes	Yes	1	Previously diagnosed	132	99	181	90	Yes	No		Yes	9898	9898	9898	No	No	No	No	No	Yes	Yes	Male	67	YES (CARD SHOWN)	No	RURAL	Secondary school completed	Currently married	Farmer	7	1	3	NO		NO		NO		6	2	4	1	Never	No		YES	1	0	YES
Yes	Yes	1	Previously diagnosed	170	96	155	85	Yes	No		No	9898	9898	9898	No	No	No	No	No	Yes	Yes	Female	66	YES (CARD SHOWN)	No	PERIURBAN	No formal schooling	Widowed	Trader	5	3	3	NO		NO		NO		2	1	7	1	Never	No		YES	1	9898	YES
Yes	Yes	1	Previously diagnosed	129	81	130	73	No	Yes	Previously diagnosed	No	7.8	9898	6.1	No	No	No	No	No	Yes	Yes	Female	51	YES (CARD SHOWN)	No	URBAN	No formal schooling	Seperated	Trader	5	1	3	NO		NO		NO		3	2	6	3	Never	No		YES	7979	9898	YES
Yes	Yes	1	Previously diagnosed	118	76	113	75	Yes	No		Yes				No	No	No	No	No	Yes	Yes	Female	52	YES (CARD SHOWN)	No	RURAL	Primary school completed	Widowed	Self-employed	6	0	3	NO		NO		NO		1	1	3	2	Never	Yes	45	YES	12	0	YES
Yes	Yes	1	Previously diagnosed	133	81	130	79	No	Yes	Previously diagnosed	Yes	5.8	7979	7979	No	No	No	No	No	Yes	Yes	Female	59	YES (CARD SHOWN)	No	PERIURBAN	DONT KNOW	Divorced	Self-employed	2	0	2	NO		NO		YES	NONE	6	3	5	2	Never	Yes	30	YES	8	7979	YES
Yes	Yes	1	Previously diagnosed	145	84	156	87	No	Yes	Previously diagnosed	No	6.2	9898	9898	No	No	No	No	No	Yes	Yes	Female	80	YES (CARD SHOWN)	No	PERIURBAN	College/University completed	Divorced	Retired	4	2	2	NO		NO		NO		2	3	7	2	Never	Yes	30	YES	3	7979	YES
Yes	Yes	1	Previously diagnosed	153	86	142	87	No	No		Yes				No	No	No	No	No	Yes	Yes	Male	72	YES (CARD SHOWN)	No	RURAL	College/University completed	Currently married	Self-employed	3	0	2	NO		YES	20	YES	DAILY	3	1	7	1	Never	Yes	20	YES	6		YES
Yes	Yes	1	Previously diagnosed	115	66	110	64	No	Yes	Previously diagnosed	Yes	7.5	9898	7.7	Yes	No	No	No	No	Yes	Yes	Female	52	YES (CARD SHOWN)	No	RURAL	Primary school completed	Currently married	Self-employed	15	8	10	NO		NO		NO		1	1	6	3	Never	Yes	20	YES	7	0	YES
Yes	Yes	1	Previously diagnosed	157	94	113	68	No	No		Yes	9898	9898	9898	No	No	No	No	No	Yes	Yes	Female	53	YES (CARD SHOWN)	No	PERIURBAN	Secondary school completed	Currently married	Trader	5	1	2	NO		NO		YES	3-4 days per week	2	8	7	8	Never	No		YES	2	4	YES
Yes	Yes	1	Previously diagnosed	140	85	138	85	No	No		No	9898	9898	9898	No	No	No	No	No	Yes	Yes	Female	51	YES (CARD SHOWN)	No	PERIURBAN	Secondary school completed	Currently married	Trader	8	4	4	NO		NO		YES	NOT APPLICABLE	2	8	7	8	Never	No		YES	5	7979	YES
Yes	Yes	1	Previously diagnosed	120	68	119	68	Yes	No		Yes	9898	9898	9898	No	No	No	No	No	No	Yes	Female	56	YES (CARD SHOWN)	No	RURAL	Primary school completed	Currently married	Self-employed	6	2	3	NO		NO		NO		3	1	6	2	Never	Yes	45	YES	7	7	YES
Yes	Yes	1	Previously diagnosed	168	80	154	73	No	No		Yes	9898	9898	9898	No	No	No	No	No	Yes	Yes	Male	70	YES (CARD SHOWN)	No	RURAL	College/University completed	Currently married	Retired	9	5	5	NO		NO		NO		7	1	7	2	Never	Yes	15	YES	1	0	YES
Yes	Yes	1	Previously diagnosed	190	90	185	90	No	No		Yes				No	No	No	No	No	Yes	Yes	Male	63	YES (CARD SHOWN)	No	RURAL	Secondary school completed	Currently married	Private Company Employee	5	0	3	NO		YES	20	NO		0		5	1	Never	No		YES	2	0	YES
Yes	Yes	1	Previously diagnosed	109	52	111	59	Yes	No		No	9898	9898	9898	No	No	No	No	No	Yes	Yes	Male	57	YES (CARD SHOWN)	No	PERIURBAN	College/University completed	Currently married	Government employee	5	2	4	NO		YES	0.16	YES	1-3 days per month	1	2	7	1	Occasionally	No		YES	8	7979	YES
Yes	Yes	1	Previously diagnosed	175	88	174	90	No	No		No	9898	9898	9898	No	No	No	No	No	Yes	Yes	Female	68	YES (CARD SHOWN)	No	RURAL	No formal schooling	Divorced	Self-employed	2	0	1	NO		NO		NO		1	1	7	2	Never	Yes	30	YES	3	0	YES
Yes	Yes	1	Previously diagnosed	131	81	136	87	No	No		No	9898	9898	9898	No	No	No	No	No	Yes	Yes	Female	51	YES (CARD SHOWN)	No	RURAL	No formal schooling	Divorced	Farmer	1	0	1	NO		NO		NO		2	1	6	2	Never	Yes	40	YES	13	6	YES
Yes	Yes	1	Previously diagnosed	141	87	134	85	No	No		No	9898	9898	9898	No	No	No	No	No	Yes	Yes	Male	41	YES (CARD SHOWN)	No	RURAL	Post graduate degree	Currently married	Government employee	6	4	3	NO		NO		NO		3	1	1	1	Never	No		YES	3	0	YES
Yes	Yes	1	Previously diagnosed	137	80	132	72	Yes	No		Yes	9898	9898	9898	No	No	No	No	No	Yes	Yes	Female	54	YES (CARD SHOWN)	No	RURAL	Primary school completed	Currently married	Self-employed	5	3	4	NO		NO		NO		3	2	7	2	Never	Yes	60	YES	8	0	YES
Yes	Yes	1	Previously diagnosed	137	76	129	81	No	No		No	9898	9898	9898	No	No	No	No	No	Yes	Yes	Female	46	YES (CARD SHOWN)	No	URBAN	High school completed	Currently married	Trader	6	2	3	NO		NO		YES	1-3 days per month	7	1	7	2	Never	No		YES	2	0	YES
Yes	Yes	1	Previously diagnosed	149	96	133	94	Yes	No		Yes	9898	9898	9898	No	No	No	No	No	Yes	Yes	Female	41	YES (CARD SHOWN)	No	RURAL	High school completed	Currently married	Trader	4	2	2	NO		NO		NO		2	1	3	2	Never	No		YES	3	0	YES
Yes	Yes	1	Previously diagnosed	129	70	131	80	Yes	No		Yes	9898	9898	9898	No	No	No	No	No	Yes	Yes	Female	60	YES (CARD SHOWN)	No	RURAL	Secondary school completed	Widowed	Unemployed (able to work)	2	1	0	NO		NO		NO		0		7	1	Never	No		YES	10	0	YES
Yes	Yes	1	Previously diagnosed	153	75	131	66	No	Yes	Previously diagnosed	No	7.3	9898	6.6	No	No	No	No	No	Yes	Yes	Female	65	YES (CARD SHOWN)	No	PERIURBAN	High school completed	Widowed	Farmer	2	7979	2	NO		NO		NO		2	2	3	3	Never	No		YES	6	9898	YES
Yes	Yes	1	Previously diagnosed	151	73	141	72	No	No		Yes					No	No	No	No	Yes	Yes	Female	51	YES (CARD SHOWN)	No	RURAL	No formal schooling	Currently married	Farmer	6	2	4	NO		NO		NO		4	1	7	1	Never	Yes	20	YES	2	0	YES
Yes	Yes	1	Previously diagnosed	162	110	157	112	No	No		No					No	No	No	No	Yes	Yes	Female	31	YES (CARD SHOWN)	No	RURAL	High school completed	Currently married	Farmer	4	2	3	NO		NO		NO		0		4	1	Never	No		YES	5	0	YES
Yes	Yes	1	Previously diagnosed	162	98	152	97	No	No		No					No	No	No	No	Yes	Yes	Female	35	YES (CARD SHOWN)	No	RURAL	Primary school completed	Currently married	Government employee	4	2	1	NO		NO		NO		2	1	7	2	Never	Yes	10	YES	7	9	YES
Yes	Yes	1	Previously diagnosed	194	96	175	92	Yes	No							No	No	No	No	Yes	Yes	Female	62	YES (CARD SHOWN)	No	URBAN	No formal schooling	Widowed	Unemployed (unable to work)	1	0	1	NO		NO		NO		0		6	2	Never	No		YES	33	0	YES
Yes	Yes	1	Previously diagnosed	118	58	116	58	Yes	No		No	9898	9898	9898	No	No		No	No	Yes	Yes	Female	79	YES (CARD SHOWN)	No	RURAL	No formal schooling	Widowed	Unemployed (unable to work)	3	0	3	NO		NO		NO		5	1	6	2	Never	Yes	20	YES	9	2	YES
Yes	Yes	1	Previously diagnosed	150	91	151	97	Yes	No		No	9898	9898	9898	No	No		No	No	Yes	Yes	Female	51	YES (CARD SHOWN)	No	RURAL	No formal schooling	Divorced	Farmer	3	2	1	NO		NO		NO		0		7	2	Never	No		YES	5	0	YES
Yes	Yes	1	Newly diagnosed	131	82	148	84	Yes	No		No	9898	9898	9898	No	Yes	No	No	No	Yes	Yes	Female	35	YES (CARD SHOWN)	No	RURAL	High school completed	Currently married	Trader	10	8	7	NO		NO		NO		4	3	7	3	Never	No		YES	0	9	YES
Yes	Yes	1	Previously diagnosed	137	87	122	84	Yes	Yes	Previously diagnosed	No	10.2			Yes	No	No	No	No	Yes	Yes	Female	60	YES (CARD SHOWN)	No	URBAN	High school completed	Currently married	Unemployed (unable to work)	4	0	3	NO		NO		NO		0		2	2	Never	Yes	30	YES	6		YES
Yes	Yes	1	Previously diagnosed	171	103	166	100	No	No		No	9898	5	9898	No	No	No	No	No	Yes	Yes	Female	44	YES (CARD SHOWN)	No	URBAN	Secondary school completed	Seperated	Trader	4	2	1	NO		NO		NO		7	3	2	2	Never	Yes	40	YES	9	0	YES
Yes	Yes	1	Previously diagnosed	130	83	121	84	Yes	No		Yes	9898	5.1	9898	No	No	No	No	No	Yes	Yes	Female	55	YES (CARD SHOWN)	No	URBAN	Secondary school completed	Currently married	Trader	4	0	1	NO		NO		NO		3	2	0		Never	No		YES	6	4	YES
Yes	No	0		105	63	107	61	No	Yes	Previously diagnosed	No	13.4	9898	10.3	No	No	No	No	No	Yes	Yes	Female	48	YES (CARD SHOWN)	Yes	URBAN	No formal schooling	Divorced	Unemployed (able to work)	6	1	1	NO		NO		NO		5	1	7	2	Never	Yes	120	NO
Yes	Yes	1	Previously diagnosed	140	83	135	79	No	No		Yes				No	No	No	No	No	Yes	Yes	Female	65	YES (CARD SHOWN)	No	URBAN	No formal schooling	Currently married	Self-employed	10	3	2	NO		NO		NO		3	2	3	1	Never	No		YES	5	0	YES
Yes	Yes	1	Previously diagnosed	125	74	124	71	Yes	No		No	9898	9898	9898	No	No	No	No	No	Yes	Yes	Male	72	YES (CARD SHOWN)	No	URBAN	High school completed	Currently married	Self-employed	1	0	0	NO		YES	20	YES	1-3 days per month	7	1	7	2	Never	Yes	30	YES	5	0	YES
Yes	Yes	1	Previously diagnosed	175	93	172	92	Yes	Yes	Previously diagnosed	No	6.9	9898	8	Yes	No	No	No	No	Yes	Yes	Female	62	YES (CARD SHOWN)	No	URBAN	College/University completed	Currently married	Retired	4	2	3	NO		NO		NO		7	2	5	2	Never	Yes	60	YES	10	9898	YES
Yes	Yes	1	Previously diagnosed	113	93	126	79	No	Yes	Previously diagnosed		5.9	9898	8.1	No	No	No	No	No	Yes	Yes	Male	45	YES (CARD SHOWN)	No	URBAN	Primary school completed	Currently married	Government employee	9	5	4	NO		NO		NO		7	1	7	1	Never	Yes	60	YES	7	0	YES
Yes	Yes	1	Previously diagnosed	152	84	138	85	No	No		No	9898	9898	9898	No	No	No	No	No	Yes	Yes	Female	62	YES (CARD SHOWN)	No	PERIURBAN	Secondary school completed	Widowed	Unemployed (unable to work)	3	0	3	NO		NO		NO		7	8	7	8	Never	No		YES	7	7979	YES
Yes	Yes	1	Previously diagnosed	132	56	132	56	Yes	Yes	Previously diagnosed		7.7	9898	6.9	Yes	No	No	No	No	Yes	Yes	Female	77	YES (CARD SHOWN)	No	URBAN	No formal schooling	Widowed	Unemployed (unable to work)	8	4	6	NO		NO		NO		0		4	3	Never	Yes	20	DONT KNOW
Yes	Yes	1	Previously diagnosed	167	90	169	74	No	Yes	Previously diagnosed	No	7.7	9898	7.9	No	No	No	No	No	Yes	Yes	Male	76	YES (CARD SHOWN)	No	URBAN	Secondary school completed	Currently married	Unemployed (unable to work)	4	1	0	NO		YES	10	YES	1-3 days per month	1	2	6	4	Very often	Yes	15	YES	6	9898	YES
Yes	Yes	1	Previously diagnosed	143	81	145	85	No	Yes	Previously diagnosed	No	14	9898	10.1	No	No	No	No	No	Yes	Yes	Male	65	YES (CARD SHOWN)	No	RURAL	High school completed	Currently married	Self-employed	5	1	3	NO		YES	10	NO		1	1	7	1	Never	Yes	30	YES	6	0	YES
Yes	Yes	1	Previously diagnosed	161	94	174	9	No	No		Yes	9898	9898	9898	No	No	No	No	No	Yes	Yes	Male	43	YES (CARD SHOWN)	No	RURAL	Less than primary school	Currently married	Self-employed	6	2	3	NO		YES	15	YES	1-3 days per month	3	1	7	2	Never	Yes	45	YES	4	0	YES
Yes	No	0		114	84	104	60	Yes	Yes	Previously diagnosed	Yes	12.9	9898	9898	No	No	No	No	No	Yes	Yes	Male	44	YES (CARD SHOWN)	No	RURAL	Primary school completed	Currently married	Government employee	4	2	1	NO		NO		NO		2	1	6	2	Never	Yes	50	NO
Yes	Yes	1	Previously diagnosed	125	98	124	84	No	No			9898	9898	9898		No	No	No	No	Yes	Yes	Male	80	YES (CARD SHOWN)	No	URBAN	No formal schooling	Widowed	Unemployed (unable to work)	1	0	0	NO		NO		NO		3	2	3	2	Never	Yes	60	YES	7	0	YES
Yes	Yes	1	Previously diagnosed	146	99	150	96	Yes	No		No	9898	9898	9898	No	No	No	No	No	Yes	Yes	Male	45	YES (CARD SHOWN)	No	PERIURBAN	Secondary school completed	Never married	Unemployed (able to work)	5	1	2	NO		NO		NO		1	1	4	2	Never	No		YES	7979	0.25	YES
Yes	No	0		123	77	127	73		Yes	Previously diagnosed	No	7.8	9898	10.3	Yes	No	No	No	No	Yes	Yes	Male	63	YES (CARD SHOWN)	No	URBAN	Secondary school completed	Currently married	Self-employed	5	0	3	NO		YES	9	NO		4	2	4	2	Never	Yes	30	NO
Yes	No	0		111	84	118	84	No	Yes	Previously diagnosed	No	8.9	9898	6.1	No	No	No	No	No	Yes	Yes	Female	47	YES (CARD SHOWN)	No	PERIURBAN	Less than primary school	Divorced	Self-employed	6	2	4	NO		NO		NO		3	2	4	4	Never	No		NO
Yes	Yes	1	Newly diagnosed	159	94	152	94	No	No		No				No	No	No	No	No	Yes	Yes	Male	62	NO		RURAL	High school completed	Currently married	Farmer	8	2	3	NO		NO		YES	3-4 days per week	5	3	7	2	Occasionally	Yes	20	YES	0	1	YES
Yes	Yes	1	Previously diagnosed	128	83	131	89	Yes	Yes	Previously diagnosed	No	6.8	9898	6.4	Yes	No	No	No	No	Yes	Yes	Male	52	YES (CARD SHOWN)	No	URBAN	College/University completed	Currently married	Government employee	3	0	1	NO		YES	16	NO		2	1	5	3	Never	No		YES	2	9898	YES
Yes	Yes	1	Previously diagnosed	95	62	125	79	Yes	Yes	Previously diagnosed	No	7.9			Yes	No	No	No	No	Yes	Yes	Female	60	YES (CARD SHOWN)	No	URBAN	Secondary school completed	Widowed	Trader	7	5	3	NO		NO		NO		7	2	7	2	Never	Yes	15	YES	3	0	YES
Yes	No	0		113	62	115	60	No	Yes	Previously diagnosed	No	9.3	9898	10.1	Yes	No	No	No	No	Yes	Yes	Male	47	YES (CARD SHOWN)	No	RURAL	Secondary school completed	Currently married	Farmer	5	1	4	NO		NO		NO		3	1	7	1	Never	No		NO
Yes	Yes	1	Previously diagnosed	181	77	181	75	Yes	Yes	Previously diagnosed	Yes	13	9898	6.2	Yes	No	No	No	No	Yes	Yes	Female	51	YES (CARD SHOWN)	No	RURAL	Less than primary school	Divorced	Farmer	6	2	3	NO		NO		NO		4	2	5	3	Never	Yes	60	YES	4	9898	YES
Yes	Yes	1	Previously diagnosed	122	64	121	70	Yes	No		Yes					No	No	No	No	Yes	Yes	Male	63	YES (CARD SHOWN)	No	RURAL	Primary school completed	Currently married	Farmer	5	2	3	NO		NO		NO		3	1	7	2	Never	Yes	10	YES	8	10	YES
Yes	Yes	1	Previously diagnosed	141	75	116	65	No	Yes	Previously diagnosed	No	6.4	9898	7.6	No	No	No	No	No	Yes	Yes	Female	60	YES (CARD SHOWN)	No	PERIURBAN	Secondary school completed	Currently married	Trader	8	3	3	NO		NO		NO		2	1	7	2	Never	Yes	20	YES	10	9898	YES
Yes	Yes	1	Previously diagnosed	134	69	134	69	Yes	Yes	Previously diagnosed	No	6.2	9898	7.6	Yes	No	No	No	No	Yes	Yes	Female	65	YES (CARD SHOWN)		URBAN	Secondary school completed	Widowed	Unemployed (unable to work)	1	0	1	NO		NO		NO		0		7	1	Never	Yes	60	YES	14	0	YES
Yes	Yes	1	Previously diagnosed	152	69	152	67	No	No		No	9898	9898	9898	No	No	No	No	No	Yes	Yes	Male	88	YES (CARD SHOWN)	No	RURAL	No formal schooling	Currently married	Unemployed (unable to work)	2	0	1	NO		NO		NO		1	1	7	2	Never	No		YES	39	0	YES
Yes	Yes	1	Previously diagnosed	164	85	155	82	No	Yes	Previously diagnosed	No	7.4			No	No	No	No	No	Yes	Yes	Female	89	YES (CARD SHOWN)	No	PERIURBAN	No formal schooling	Widowed	Unemployed (unable to work)	1	0	1	NO		NO		NO		0		7	2	Very often	No		YES	42		YES
Yes	Yes	1	Previously diagnosed	154	84	154	87	Yes	Yes	Previously diagnosed	No	7.1	9898	6.4	Yes	No	No	No	No	Yes	Yes	Female	61	YES (CARD SHOWN)	No	PERIURBAN	Less than primary school	Currently married	Unemployed (able to work)	7	1	4	NO		NO		NO		2	2	6	2	Never	No		YES	16	9898	YES
Yes	No	0		100	56	93	57	No	Yes	Previously diagnosed	No	14.8	9898	12.4	No	No	No	No	No	Yes	Yes	Female	51	YES (CARD SHOWN)	No	PERIURBAN	Primary school completed	Seperated	Self-employed	2	1	0	NO		NO		NO		5	3	6	3	Never	Yes	15	NO
Yes	Yes	1	Previously diagnosed	160	85	155	86	Yes	Yes	Previously diagnosed	No	9.3			Yes	No	No	No	No	Yes	Yes	Female	61	YES (CARD SHOWN)	No	URBAN	Less than primary school	Divorced	Unemployed (unable to work)	8	3	4	NO		NO		NO		3	2	5	2	Never	No		YES	15	9898	YES
Yes	Yes	1	Previously diagnosed	152	86	142	80	Yes	Yes	Previously diagnosed	No	12.5			Yes	No	No	No	No	Yes	Yes	Female	63	YES (CARD SHOWN)	No	PERIURBAN	Primary school completed	Divorced	Farmer	8	7	4	NO		YES	10	NO		0		5	2	Never	No		YES	5		YES
Yes	Yes	1	Previously diagnosed	143	75	138	79	No	Yes	Previously diagnosed	No	6.1	9898	8.1	No	No	No	No	No	Yes	Yes	Male	63	YES (CARD SHOWN)	No	RURAL	High school completed	Currently married	Farmer	6	1	3	NO		YES	1	NO		7	1	7	1	Never	Yes	30	YES	10	0	YES
Yes	Yes	1	Newly diagnosed	155	93	155	90	No	No		Yes	9898	9.5	9898	No	No	No	No	No	Yes	Yes	Female	50	YES (CARD SHOWN)	No	URBAN	Primary school completed	Currently married	Farmer	12	2	5	NO		NO		NO		6	4	5	4	Never	No		YES	0	6	YES
Yes	Yes	1	Previously diagnosed	140	82	146	88	No	No		Yes	9898	9898	9898	No	No	No	No	No	Yes	Yes	Female	59	YES (CARD SHOWN)	No	URBAN	Primary school completed	Currently married	Trader	2	1	2	NO		NO		NO		4	3	5	3	Never	Yes	25	YES	7	2	YES
Yes	Yes	1	Previously diagnosed	140	66	140	67	Yes	No		Yes	9898	9.7	9898	No	No	No	No	No	Yes	Yes	Female	45	YES (CARD SHOWN)	No	RURAL	Less than primary school	Seperated	Unemployed (able to work)	1	0	0	NO		NO		NO		2	1	3	1	Rarely	No		YES	0	2	YES
Yes	Yes	1	Previously diagnosed	145	83	130	69	Yes	Yes	Previously diagnosed	Yes	7.7	9898	7.5	Yes	No	No	No	No	Yes	Yes	Female	63	YES (CARD SHOWN)	No	URBAN	No formal schooling	Never married	Unemployed (unable to work)	6	5	2	NO		NO		NO		3	3	6	4	Never	Yes	30	YES	11	0	YES
Yes	Yes	1	Previously diagnosed	146	78	148	70	No	No			9898	9898	9898		No	No	No	No	Yes	Yes	Female	74	YES (CARD SHOWN)	No	PERIURBAN	Secondary school completed	Divorced	Unemployed (unable to work)	15	8	8	NO		NO		NO		7	1	7	2	Never	Yes	20	YES	12	0	YES
Yes	No	0		130	87	136	89	No	Yes	Previously diagnosed	No	11.6	9898	9.7	No	No	No	No	No	Yes	Yes	Female	40	YES (CARD SHOWN)	No	URBAN	No formal schooling	Currently married	Self-employed	6	2	2	NO		NO		NO		4	1	6	1	Occasionally	No		NO
Yes	No	0		148	76	144	74	No	Yes	Newly diagnosed	No	9.1	8585	9.3	No	No	No	No	No	Yes	Yes	Female	47	YES (CARD SHOWN)	No	PERIURBAN	No formal schooling	Widowed	Self-employed	10	1	5	NO		NO		NO		5	3	6	6	Rarely	No		NO
Yes	Yes	1	Previously diagnosed	163	84	159	87	Yes	No		No				No	No	No	No	No	Yes	Yes	Female	51	YES (CARD SHOWN)	No	RURAL	High school completed	Currently married	Unemployed (able to work)	5	2	2	NO		NO		NO		0		7	2	Never	Yes	60	YES	3	0	YES
Yes	Yes	1	Previously diagnosed	160	102	158	108	No	Yes	Previously diagnosed	No	11.6	7979	7979	No	No	No	No	No	Yes	Yes	Female	44	YES (CARD SHOWN)	No	PERIURBAN	No formal schooling	Currently married	Self-employed	3	1	2	NO		NO		NO		0		4	3	Occasionally	Yes	30	YES	12	7979	YES
Yes	Yes	1	Previously diagnosed	133	69	123	63	No	No		No	9898	9898	9898	No	No	No	No	No	Yes	Yes	Female	57	YES (CARD SHOWN)	No	RURAL	Primary school completed	Widowed	Unemployed (able to work)	3	1	3	NO		NO		NO		1	1	7	2	Never	No		YES	6	0	YES
Yes	Yes	1	Previously diagnosed	170	92	184	80	No	No		No	9898	9898	9898	No	No	No	No	No	Yes	Yes	Female	66	YES (CARD SHOWN)	No	PERIURBAN	No formal schooling	Currently married	Trader	2	0	1	NO		NO		NO		3	4	7	8	Never	No		YES	8	7979	YES
Yes	Yes	1	Previously diagnosed	142	66	130	62	No	Yes	Previously diagnosed	No	8.3	7979	7979	No	No	No	No	No	Yes	Yes	Male	68	YES (CARD SHOWN)	No	PERIURBAN	No formal schooling	Currently married	Farmer	5	0	4	NO		YES	10	NO		4	4	7	7	Occasionally	Yes	10	YES	3	4	YES
Yes	Yes	1	Previously diagnosed	166	75	156	68	Yes	Yes	Previously diagnosed	No	6.4	9898	8585	No	No	No	No	No	Yes	Yes	Female	63	YES (CARD SHOWN)	No	URBAN	Secondary school completed	Currently married	Private Company Employee	7	0	5	NO		NO		NO		7	1	7	1	Never	Yes	40	YES	15	9898	YES
Yes	Yes	1	Previously diagnosed	116	70	110	70	No	Yes	Previously diagnosed	No	12.7	9898	8.3	Yes	No	No	No	No	Yes	Yes	Female	47	YES (CARD SHOWN)	No	RURAL	Primary school completed	Divorced	Farmer	10	5	6	NO		NO		NO		5	1	6	2	Never	Yes	45	YES	3	0	YES
Yes	Yes	1	Previously diagnosed	133	65	122	61	Yes	Yes	Previously diagnosed	No	8585	9898	10	No	No	No	No	No	Yes	Yes	Female	61	YES (CARD SHOWN)	No	URBAN	College/University completed	Currently married	Retired	8	3	7	NO		NO		NO		4	2	6	5	Very often	Yes	30	YES	10	9898	YES
Yes	No	0		104	70	101	70	No	Yes	Previously diagnosed	Yes	9.8	9898	11.3	No	No	No	No	No	Yes	Yes	Female	53	YES (CARD SHOWN)	No	URBAN	High school completed	Never married	Trader	6	1	2	NO		NO		NO		3	1	2	1	Never	Yes	45	NO
Yes	Yes	1	Previously diagnosed	145	80	140	76	Yes	No		No	9898	9898	9898	No	No	No	No	No	Yes	Yes	Female	76	YES (CARD SHOWN)	No	URBAN	No formal schooling	Widowed	Homemaker	10	6	4	NO		NO		NO		1	1	2	1	Never	No		YES	1	3	YES
Yes	No	0		130	77	123	76	No	Yes	Previously diagnosed	No	6.7	9898	9.6	No	No	No	No	No	Yes	Yes	Female	37	YES (CARD SHOWN)	No	URBAN	Secondary school completed	Currently married	Trader	15	4	3	NO		NO		NO		2	1	3	2	Never	No		NO
Yes	Yes	1	Previously diagnosed	135	72	138	74	No	No		Yes	9898	9898	9898		No	No	No	No	Yes	Yes	Female	64	YES (CARD SHOWN)	No	RURAL	Primary school completed	Widowed	Unemployed (unable to work)	4	2	3	NO		NO		NO		1	2	7	1	Never	Yes	30	YES	7	0	YES
Yes	Yes	1	Previously diagnosed	129	84	131	84	No	No							No	No	No	No	Yes	Yes	Female	45	YES (CARD SHOWN)	No	RURAL	Primary school completed	Currently married	Trader	5	0	2	NO		NO		NO		2	1	7	1	Occasionally	No		YES	3	0	YES
Yes	Yes	1	Previously diagnosed	128	81	116	78	No	No		No				No	No	No	No	No	Yes	Yes	Female	52	YES (CARD SHOWN)	No	URBAN	Primary school completed	Currently married	Trader	6	0	3	NO		NO		NO		2	1	7	3	Never	Yes	20	YES	7	6	YES
Yes	No	0		127	61	122	55	Yes	Yes	Previously diagnosed	No	10.5	9898	9.6	Yes	No	No	No	No	Yes	Yes	Female	63	YES (CARD SHOWN)	No	URBAN	High school completed	Divorced	Self-employed	5	0	3	NO		NO		NO		1	1	3	3	Never	Yes	20	NO
No	No	0		127	77	124	78	No	Yes	Previously diagnosed	No	90	8585	56	No	No	No	No	No	Yes	Yes	Female	62	YES (CARD SHOWN)	No	URBAN	College/University completed	Widowed	Retired	8	4	6	NO		NO		NO		2	1	7	2	Rarely	No		YES	30	8585	YES
Yes	Yes	1	Previously diagnosed	187	107	175	108	Yes	Yes	Previously diagnosed	Yes					No	No	No	No	Yes	Yes	Female	47	YES (CARD SHOWN)	No	RURAL	No formal schooling	Currently married	Self-employed	17	6	5	NO		NO		NO		0		7	3	Never	Yes	30	YES	5		YES
Yes	Yes	1	Previously diagnosed	133	92	127	93	Yes								No		No	No	Yes	Yes	Male	41	YES (CARD SHOWN)	No	RURAL	Secondary school completed	Currently married	Self-employed	14	9	8	NO		YES	15	NO		2	1	2	2	Never	Yes	40	YES	3		YES
Yes	Yes	1	Previously diagnosed	101	64	108	67	No	No		Yes					No		No	No	Yes	Yes	Female	57	YES (CARD SHOWN)	No	RURAL	No formal schooling	Currently married	Unemployed (able to work)	9	2	5	NO		NO		NO		0		0		Rarely			YES	5		YES
Yes	Yes	1	Previously diagnosed	126	72	123	64	No	No		No	9898	9898	9898	No	No	No	No	No	Yes	Yes	Female	71	YES (CARD SHOWN)	No	RURAL	No formal schooling	Divorced	Self-employed	14	3	8	NO		NO		NO		2	4	7	3	Very often	No		YES	7979	1	YES
Yes	Yes	1	Previously diagnosed	148	81	144	78	No	Yes	Previously diagnosed	No	11.6	8585	9.6	No	No	No	No	No	Yes	Yes	Female	60	YES (CARD SHOWN)	No	PERIURBAN	Secondary school completed	Currently married	Self-employed	6	2	2	NO		NO		NO		3	1	5	2	Occasionally	No		YES	8585	3	YES
Yes	Yes	1	Previously diagnosed	170	80	171	86	No	Yes	Previously diagnosed	No	8.8	8585	11.3	No	No	No	No	No	Yes	Yes	Female	72	YES (CARD SHOWN)	No	URBAN	Non-formal education	Currently married	Homemaker	4	2	2	NO		NO		NO		3	1	6	3	Rarely	Yes	45	YES	3	8585	YES
Yes	Yes	1	Previously diagnosed	160	100	158	100	No	No		No	9898	9898	9898	No	No	No	No	No	Yes	Yes	Female	67	YES (CARD SHOWN)	No	URBAN	Less than primary school	Widowed	Self-employed	22	8	19	NO		NO		NO		0		6	5	Occasionally	No		YES	1	9898	YES
Yes	Yes	1	Previously diagnosed	158	80	135	74	No	No		Yes				No	No	No	No	No	Yes	Yes	Female	79	YES (CARD SHOWN)	No	RURAL	No formal schooling	Widowed	Unemployed (unable to work)	12	3	6	NO		NO		NO		3	2	4	2	Never	No		YES	2	0	YES
Yes	Yes	1	Previously diagnosed	143	89	137	86	Yes	Yes	Previously diagnosed	Yes	5.6	9898	12.6	Yes	No	No	No	No	Yes	Yes	Female	50	YES (CARD SHOWN)	No	PERIURBAN	High school completed	Currently married	REFUSED	2	0	1	NO		NO		NO		3	2	7	1	Never	Yes	60	YES	4	0	YES
Yes	Yes	1	Previously diagnosed	133	72	130	70	No	No		Yes				No	No	No	No	No	Yes	Yes	Female	61	YES (CARD SHOWN)	No	URBAN	High school completed	Currently married	Unemployed (unable to work)	2	0	1	NO		NO		YES	1-3 days per month	1	1	7	1	Never	Yes	30	YES	2	0	YES
Yes	Yes	1	Previously diagnosed	140	81	163	72	No	Yes	Previously diagnosed	Yes	12.7	9898	10.3	No	No	No	No	No	Yes	Yes	Female	65	YES (CARD SHOWN)	No	URBAN	Primary school completed	Currently married	Unemployed (able to work)	3	1	2	NO		NO		NO		0		3	1	Never	No		YES	20	0	YES
Yes	Yes	1	Previously diagnosed	133	75	128	71	Yes	No		Yes				No	No		No	No	Yes	Yes	Male	78	YES (CARD SHOWN)	No	RURAL	No formal schooling	Currently married	Self-employed	14	7	7	NO		NO		NO						Never	No		YES	3
Yes	Yes	1	Previously diagnosed	133	77	127	78	No	Yes	Previously diagnosed	Yes	11.7	9898	13.2	No	No	No	No	No	Yes	Yes	Female	52	YES (CARD SHOWN)	No	RURAL	Primary school completed	Currently married	Self-employed	6	3	1	NO		NO		NO		2	1	6	2	Never	Yes	50	YES	2	0	YES
Yes	Yes	1	Previously diagnosed	151	78	143	71	No	No		Yes					No	No		No	Yes	Yes	Female	76	YES (CARD SHOWN)	No	RURAL	No formal schooling	Divorced	Unemployed (unable to work)	21	7	9	NO		NO		NO		0		4	1	Occasionally	No		YES	2		YES
Yes	Yes	1	Previously diagnosed	110	78	110	68	Yes	Yes	Previously diagnosed	Yes	8.1	9898	12.1	Yes	No	No	No	No	Yes	Yes	Female	66	YES (CARD SHOWN)	No	RURAL	No formal schooling	Currently married	Self-employed	2	0	2	NO		NO		NO		2	1	6	2	Occasionally	Yes	45	YES	12	0	YES
Yes	Yes	1	Previously diagnosed	143	85	140	86	No	No		Yes	8585	8585	8585		No		No	No	Yes	Yes	Female	71	YES (CARD SHOWN)	Yes	RURAL	No formal schooling	Widowed	Unemployed (unable to work)	3	1	1	NO		NO		NO		1	1	2	1	Rarely	No		YES	1		YES
Yes	Yes	1	Previously diagnosed	127	73	115	60	No	Yes	Previously diagnosed	No	9.2	9898	9898	No	No	No	No	No	Yes	Yes	Female	66	YES (CARD SHOWN)	No	PERIURBAN	Secondary school completed	Widowed	Self-employed	2	1	1	NO		NO		NO		7	4	7	7	Never	No		YES	8	2	YES
Yes	No	0		122	77	126	75	No	Yes	Previously diagnosed	No	5.8	9898	9898	Yes	No	No	No	No	Yes	Yes	Female	40	YES (CARD SHOWN)	No	RURAL	Secondary school completed	Currently married	Unemployed (able to work)	2	0	1	NO		YES	4	NO		7	3	7	2	Never	Yes	30	NO
Yes	Yes	1	Previously diagnosed	172	106	171	101	No	No		No	9898	9898	9898	No	No	No	No	No	Yes	Yes	Female	45	YES (CARD SHOWN)	No	URBAN	No formal schooling	Currently married	Self-employed	23	11	5	NO		NO		NO		6	4	6	3	Rarely	No		YES	10	9898	YES
Yes	Yes	1	Previously diagnosed	144	88	137	81	Yes	No		No	9898	9898	9898	No	No	No	No	No	Yes	Yes	Male	38	YES (CARD SHOWN)	No	PERIURBAN	Secondary school completed	Currently married	Private Company Employee	15	7	5	NO		NO		NO		2	2	4	2	Rarely	No		YES	1	9898	YES
Yes	Yes	1	Previously diagnosed	160	60	155	57	No	No		Yes				No	No	No	No	No	Yes	Yes	Male	62	YES (CARD SHOWN)	No	RURAL	Secondary school completed	Currently married	Retired	5	1	3	NO		NO		NO		1	3	6	2	Never	Yes	45	YES	10	0	YES
Yes	Yes	1	Previously diagnosed	114	76	117	76	No	No		No	9898	8585	9898	No	No	No	No	No	Yes	Yes	Female	57	YES (CARD SHOWN)	No	URBAN	Post graduate degree	Seperated	Private Company Employee	16	8	7	NO		NO		YES	1-3 days per month	7	1	7	1	Never	Yes	20	YES	10	8585	YES
Yes	Yes	1	Previously diagnosed	136	79	132	78	No	Yes	Previously diagnosed	No	11.4	9898	8.4	No	No	No	No	No	Yes	Yes	Female	51	YES (CARD SHOWN)	No	URBAN	Less than primary school	Currently married	Self-employed	6	1	3	NO		NO		NO		1	1	7	2	Never	Yes	60	YES	5		YES
Yes	No	0		137	91	135	89	No	Yes	Previously diagnosed	No	7.7	9898	8.3	No	No	No	No	No	Yes	Yes	Female	48	YES (CARD SHOWN)	No	URBAN	Primary school completed	Currently married	Self-employed	15	6	7	NO		NO		NO		4	2	3	4	Rarely	Yes	30	NO
Yes	Yes	1	Previously diagnosed	144	88	133	90	No	Yes	Previously diagnosed	Yes	7	9898	6.4	No	No	No	No	No	Yes	Yes	Female	71	YES (CARD SHOWN)	No	RURAL	Primary school completed	Widowed	Unemployed (unable to work)	6	1	5	NO		NO		NO		1	1	4	2	Never	Yes	5	YES	10	9	NO
Yes	Yes	1	Previously diagnosed	119	80	121	77	Yes	No		No	9898	8585	9898	No	No	No	No	No	Yes	Yes	Female	45	YES (CARD SHOWN)	No	PERIURBAN	No formal schooling	Currently married	Self-employed	5	2	3	NO		NO		NO		0		3	1	Never	Yes	20	YES	8585	7	YES
Yes	Yes	1	Previously diagnosed	162	105	155	103	Yes	No							No	No	No	No	Yes	Yes	Female	65	YES (CARD SHOWN)	No		Less than primary school	Currently married	Unemployed (unable to work)	4	0	1	NO		NO		NO		2	2	4	2	Never	Yes	40	YES	8		YES
Yes	No	0		113	70	109	70	No	Yes	Previously diagnosed	No	9.9	9898	7.7	Yes	No	No	No	No	Yes	Yes	Female	36	YES (CARD SHOWN)	No	PERIURBAN	Secondary school completed	Currently married	Self-employed	2	1	2	NO		NO		NO		0		7	1	Never	Yes	25	NO
Yes	Yes	1	Previously diagnosed	141	105	133	94	Yes	No			9898	8585	9898	No	No		No	No	Yes	Yes	Female	79	YES (CARD SHOWN)	No	PERIURBAN	No formal schooling	Widowed	Unemployed (unable to work)	5	4	1	NO		NO		NO		1	1	2	1	Never	Yes	30	YES	5	8585	YES
Yes	Yes	1	Previously diagnosed	188	85	180	89	No	Yes	Previously diagnosed	Yes	8	9898	9.4	No	No	No	No	No	Yes	Yes	Female	54	YES (CARD SHOWN)	No	RURAL	Secondary school completed	Divorced	Government employee	5	3	2	NO		NO		NO		2	3	7	2	Never	No		YES	9		YES
Yes	Yes	1	Previously diagnosed	101	68	105	68	No	No		No	9898	9898	9898	No	No	No	No	No	Yes	Yes	Female	47	YES (CARD SHOWN)	No	PERIURBAN	Primary school completed	Currently married	Self-employed	5	2	3	NO		NO		NO		2	4	7	5	Never	Yes	5	YES	1	7979	YES
Yes	Yes	1	Previously diagnosed	158	90	167	90	No	Yes	Previously diagnosed	No	15.7	9898	7.5	No	No	No	No	No	Yes	Yes	Female	51	YES (CARD SHOWN)	No	RURAL	Primary school completed	Divorced	Self-employed	3	1	3	NO		NO		NO		4	2	7	2	Very often	No		YES	7		YES
Yes	Yes	1	Previously diagnosed	150	91	144	85	No	No		No	9898	9898	9898	No	No	No	No	No	Yes	Yes	Female	59	YES (CARD SHOWN)	No	PERIURBAN	High school completed	Widowed	Trader	4	1	2	NO		NO		YES	1-3 days per month	7	2	7	6	Never	Yes	10	YES	13	7979	YES
Yes	Yes	1	Previously diagnosed	145	87	145	78	No	No		No	9898	9898	9898	No	No	No	No	No	Yes	Yes	Female	63	YES (CARD SHOWN)	No	PERIURBAN	No formal schooling	Widowed	Unemployed (unable to work)	3	0	3	NO		NO		NO		4	7	7	8	Occasionally	No		YES	7	8	YES
Yes	Yes	1	Previously diagnosed	158	84	160	90	No	No		No	9898	9898	9898	No	No	No	No	No	Yes	Yes	Female	62	YES (CARD SHOWN)	No	URBAN	Primary school completed	Currently married	Homemaker	15	1	0	NO		NO		NO		3	1	4	2	Occasionally	Yes	20	YES	13	9898	YES
Yes	Yes	1	Previously diagnosed	160	96	153	96	No	No		No	9898	9898	9898	No	No	No	No	No	Yes	Yes	Male	30	YES (CARD SHOWN)	No	URBAN	College/University completed	Currently married	Unemployed (unable to work)	2	0	1	NO		NO		NO		7	2	6	4	Very often	Yes	40	YES	9898	2	YES
Yes	Yes	1	Previously diagnosed					Yes	No							No	No	No	No	Yes	Yes	Female	47	YES (CARD SHOWN)	No	URBAN	Secondary school completed	Currently married	Private Company Employee	4	1	3	NO		NO		NO		4	4	5	4	Never	Yes	20	YES	10		YES
Yes	Yes	1	Newly diagnosed	212	89	225	91	No	No		No	9898	9898	9898	No	No	No	No	No	Yes	Yes	Female	79	YES (CARD SHOWN)	No	URBAN	No formal schooling	Widowed	Unemployed (unable to work)	6	4	4	NO		NO		NO		1	6	4	5	Very often	No		YES	4	9898	YES
Yes	Yes	1	Previously diagnosed	188	99	180	90	No	No		Yes	9898	9898	9898	No	No	No	No	No	Yes	Yes	Female	61	YES (CARD SHOWN)	No	RURAL	Primary school completed	Currently married	Farmer	6	3	3	NO		NO		NO		2	1	6	2	Never	Yes	45	YES	12	3	YES
Yes	Yes	1	Previously diagnosed	114	66	107	67	No	Yes	Previously diagnosed	Yes	24.8			No	No	No	No	No	Yes	Yes	Female	40	YES (CARD SHOWN)	No	PERIURBAN	High school completed	Currently married	Self-employed	10	5	8	NO		NO		NO		2	2	0		Never	No		YES	5	0	YES
Yes	Yes	1	Previously diagnosed	165	85	160	80	No	No		Yes				No	No	No	No	No	Yes	Yes	Female	46	YES (CARD SHOWN)	No	RURAL	Primary school completed	Currently married	Unemployed (unable to work)	3	0	2	NO		NO		NO		2	1	7	2	Never	Yes	20	YES	1	4	YES
Yes	Yes	1	Previously diagnosed	161	102	157	94	No	Yes	Previously diagnosed	Yes	11.1	9898	8.8	No	No	No	No	No	Yes	Yes	Female	60	YES (CARD SHOWN)	No	RURAL	No formal schooling	Widowed	Unemployed (unable to work)	8	4	4	NO		NO		NO		3	2	6	2	Never	Yes	35	YES	15	8	YES
Yes	Yes	1	Previously diagnosed	156	90	176	101	No	No		Yes	9898	5.1	9898	No	No		No	No	Yes	Yes	Male	77	YES (CARD SHOWN)	No	URBAN	No formal schooling	Currently married	Farmer	6	0	2	NO		NO		NO		1	1	5	2	Never	Yes	30	YES	2	8585	YES
Yes	No	0		110	59	106	57	No	Yes	Previously diagnosed	Yes	7979	8585	7.7	No	No	No	No	No	Yes	Yes	Male	34	YES (CARD SHOWN)	No	PERIURBAN	College/University completed	Never married	Government employee	7	1	2	NO		NO		NO		7	1	2	1	Never	Yes	45	NO
Yes	Yes	1	Previously diagnosed	121	86	127	83	Yes	Yes	Previously diagnosed	Yes	10.8	9898	11.2	No	No	No	No	No	Yes	Yes	Female	45	YES (CARD SHOWN)	No	RURAL	College/University completed	Currently married	Government employee	8	3	3	NO		NO		NO		2	1	7	3	Never	Yes	45	YES	2	0	YES
Yes	Yes	1	Previously diagnosed	139	103	133	91	No	No		No	9898	9898	9898	No	No	No	No	No	Yes	Yes	Male	46	YES (CARD SHOWN)	No	URBAN	Primary school completed	Currently married	Self-employed	8	5	3	NO		NO		NO		4	2	5	2	Never	No		YES	3	9898	YES
Yes	Yes	1	Previously diagnosed	156	75	152	80	No	No		No	9898	9898	9898	No	No	No	No	No	Yes	Yes	Female	68	YES (CARD SHOWN)	No	URBAN	No formal schooling	Widowed	Unemployed (unable to work)	5	2	2	NO		NO		NO		0		5	1	Never	Yes	30	YES	8	9898	YES
Yes	Yes	1	Previously diagnosed	130	88	136	88	No	No		No	9898	9898	9898	No	No	No	No	No	Yes	Yes	Female	61	YES (CARD SHOWN)	No	RURAL	Primary school completed	Currently married	Farmer	6	2	3	NO		NO		NO		1	1	7	2	Never	Yes	50	YES	6	4	YES
Yes	Yes	1	Newly diagnosed	130	80	138	75	No	No		No				No	No	No	No	No	Yes	Yes	Female	54	YES (CARD SHOWN)	No	RURAL	Primary school completed	Seperated	Unemployed (unable to work)	2	0	2	NO		NO		NO		0		4	1	Never	No		YES	0	9	YES
Yes	Yes	1	Previously diagnosed	156	89	151	92	No	No		No	9898	9898	9898	No	No	No	No	No	Yes	Yes	Female	52	YES (CARD SHOWN)	No	RURAL	No formal schooling	Currently married	Unemployed (unable to work)	13	6	9	NO		NO		NO		5	2	6	4	Occasionally	Yes	40	YES	1	9898	YES
Yes	Yes	1	Previously diagnosed	128	110	130	80	No	No		Yes				No	No	No	No	No	Yes	Yes	Female	53	YES (CARD SHOWN)	No	RURAL	Primary school completed	Divorced	Unemployed (able to work)	5	0	4	NO		NO		NO		1	1	7	2	Never	Yes	20	YES	1	9	YES
Yes	No	0		111	87	117	85	No	Yes	Previously diagnosed		6				No	No	No	No	Yes	Yes	Female	49	YES (CARD SHOWN)	No	PERIURBAN	High school completed	Currently married	Self-employed	8	4	3	NO		NO		NO		0		7	1	Never	Yes	50	NO
Yes	Yes	1	Previously diagnosed	115	60	112	62	No	Yes	Previously diagnosed	No	5.9	9898	5.8	No	No	No	No	No	Yes	Yes	Female	72	YES (CARD SHOWN)	No	PERIURBAN	No formal schooling	Currently married	Unemployed (unable to work)	3	0	2	NO		NO		NO		4	1	4	1	Never	No		YES	20	9898	YES
Yes	No	0		137	85	125	81	No	Yes	Previously diagnosed	No	6.7	9898	6.3	No	No	No	No	No	Yes	Yes	Female	50	YES (CARD SHOWN)	No	URBAN	Secondary school completed	Currently married	Trader	5	0	1	NO		NO		NO		2	1	7	1	Never	Yes	20	NO
Yes	Yes	1	Newly diagnosed	143	105	194	105	No	No		Yes	9898	8585	9898	No	No		No	No	Yes	Yes	Male	53	YES (CARD SHOWN)	No	URBAN	Secondary school completed	Currently married	Self-employed	10	2	7	NO		NO		NO		1	1	3	1	Never	Yes	100	NO
Yes	Yes	1	Previously diagnosed	155	94	142	91	No	Yes	Previously diagnosed	No	9.5	9898	7.5	No	No	No	No	No	Yes	Yes	Female	59	YES (CARD SHOWN)	No	URBAN	College/University completed	Currently married	Government employee	4	0	2	NO		NO		NO		2	1	7	2	Never	Yes	20	YES	8	3	YES
Yes	Yes	1	Previously diagnosed	142	94	140	97	No	No		Yes	9898	9898	9898	No	No	No	No	No	Yes	Yes	Male	63	YES (CARD SHOWN)	No	RURAL	High school completed	Widowed	Unemployed (unable to work)	2	0	0	NO		NO		NO		4	2	6	2	Never	No		YES	10	4	YES
Yes	Yes	1	Previously diagnosed	119	66	112	63	No	No		Yes				No	No	No	No	No	Yes	Yes	Female	68	YES (CARD SHOWN)	No	RURAL	No formal schooling	Widowed	Farmer	4	1	3	NO		NO		NO		1	1	7	2	Rarely	Yes	20	YES	12	10	YES
Yes	Yes	1	Previously diagnosed	142	82	126	79	Yes	Yes	Previously diagnosed	No	14.7	9898	9898	Yes	No	No	No	No	Yes	Yes	Female	39	YES (CARD SHOWN)	No	URBAN	High school completed	Currently married	Self-employed	5	3	2	NO		NO		NO		5	2	6	2	Never	Yes	20	YES	5	9898	YES
Yes	Yes	1	Previously diagnosed	108	59	111	66	No	No		Yes	9898	9898	9898	No	No	No	No	No	Yes	Yes	Female	50	YES (CARD SHOWN)	No	RURAL	No formal schooling	Currently married	Farmer	5	0	4	NO		NO		NO		2	1	4	2	Never	Yes	20	YES	1	5	YES
Yes	Yes	1	Previously diagnosed	154	79	149	80	No	No		Yes	9898	9898	9898	No	No	No	No	No	Yes	Yes	Female	61	YES (CARD SHOWN)	No	RURAL	Secondary school completed	Widowed	Trader	4	1	3	NO		NO		NO		3	2	5	2	Never	No		YES	9	0	YES
Yes	No	0		139	82	128	82		Yes	Previously diagnosed	No	9.5			Yes	No	No	No	No	Yes	Yes	Female	38	YES (CARD SHOWN)	No	PERIURBAN	Secondary school completed	Currently married	Trader	8	4	2	NO		NO		NO		3	2	4	2	Never	Yes	45	NO
Yes	Yes	1	Previously diagnosed	138	78	140	71	Yes	No		No				No	No	No	No	No	Yes	Yes	Female	61	YES (CARD SHOWN)	No	URBAN	High school completed	Currently married	Unemployed (able to work)	6	0	3	NO		NO		NO		7	1	7	1	Never	No		YES	4	0	YES
Yes	Yes	1	Previously diagnosed	128	63	123	64	No	No		No				No	No	No	No	No	No	Yes	Female	56	YES (CARD SHOWN)	No	URBAN	Primary school completed	Currently married	Farmer	10	3	3	NO		NO		NO		5	2	7	2	Never	No		YES	0	1	YES
Yes	Yes	1	Previously diagnosed	140	100	132	83	No	No							No	No	No	No	Yes	Yes	Female	46	YES (CARD SHOWN)	No	URBAN	No formal schooling	Currently married	Unemployed (able to work)	18	8	10	NO		NO		NO		3	1	6	1	Never	Yes	30	YES	6	2	YES
Yes	Yes	1	Previously diagnosed	148	95	152	97	No	No							No	No	No	No	Yes	Yes	Female	37	YES (CARD SHOWN)	No	RURAL	Primary school completed	Currently married	Self-employed	7	4	3	NO		NO		NO		0		7	1	Never	Yes	20	YES	1	2	YES
Yes	Yes	1	Previously diagnosed	130	80	132	84	No	No							No	No	No	No	Yes	Yes	Female	46	YES (CARD SHOWN)	No	RURAL	Less than primary school	Currently married	Unemployed (able to work)	5	2	4	NO		NO		NO		0		7	2	Never	No		YES	14	0	YES
Yes	Yes	1	Previously diagnosed	136	75	120	81	No	No		No	9898	9898	9898	No	No	No	No	No	Yes	Yes	Female	54	YES (CARD SHOWN)	No	URBAN	High school completed	Currently married	Self-employed	3	2	1	NO		NO		NO		7	1	7	1	Never	Yes	20	YES	2	0	YES
Yes	Yes	1	Previously diagnosed	181	94	180	100	No	No		No				No	No	No	No	No	Yes	Yes	Female	59	YES (CARD SHOWN)	No	RURAL	Less than primary school	Widowed	Private Company Employee	2	1	2	NO		NO		NO		1	1	7	1	Never	Yes	5	YES	3	4	YES
Yes	Yes	1	Previously diagnosed	168	79	159	81	No	No		No				No	No	No	No	No	Yes	Yes	Female	58	YES (CARD SHOWN)	No	RURAL	No formal schooling	Widowed	Farmer	6	1	5	NO		NO		NO		1	1	7	2	Never	Yes	10	YES	3	6	YES
Yes	Yes	1	Previously diagnosed	98	71	94	70		Yes	Previously diagnosed	No	8.5			No	No	No	No	No	Yes	Yes	Female	53	YES (CARD SHOWN)	No	PERIURBAN	Primary school completed	Currently married	Trader	7	3	2	NO		NO		NO		3	2	5	2	Very often	No		YES	5		YES
Yes	Yes	1	Previously diagnosed	173	79	174	85	Yes	Yes	Previously diagnosed	No	9.9			No	No	No	No	No	Yes	Yes	Male	63	YES (CARD SHOWN)	No	PERIURBAN	No formal schooling	Currently married	Farmer	5	1	3	NO		NO		NO		2	1	2	2	Never	Yes	20	YES	15		YES
Yes	Yes	1	Previously diagnosed	161	85	145	82	No	Yes	Previously diagnosed	No	5.9			No	No	No	No	No	Yes	Yes	Female	75	YES (CARD SHOWN)	No	URBAN	No formal schooling	Divorced	Unemployed (unable to work)	8	7	4	NO		NO		NO		3	2	6	2	Never	Yes	20	YES	36		YES
Yes	No	0		137	91	136	83	Yes	Yes	Previously diagnosed	No	13			Yes	No	No	No	No	Yes	Yes	Male	40	YES (CARD SHOWN)	No	URBAN	Primary school completed	Currently married	Self-employed	7	5	4	NO		NO		NO		1	1	4	2	Never	Yes	60	NO
Yes	Yes	1	Previously diagnosed	139	83	129	86	Yes	Yes	Previously diagnosed	No	6.7	9898	7979	Yes	No	No	No	No	Yes	Yes	Male	65	YES (CARD SHOWN)	No	URBAN	Primary school completed	Currently married	Private Company Employee	8	0	4	NO		NO		NO		1	1	1	1	Never	Yes	35	YES	3	0	YES
Yes	Yes	1	Previously diagnosed	126	61	149	62	No	Yes	Previously diagnosed	No	13.4	9898	12.6	No	No	No	No	No	Yes	Yes	Female	68	YES (CARD SHOWN)	No	URBAN	No formal schooling	Seperated	Farmer	2	0	1	NO		YES	1	NO		2	1	7	1	Never	Yes	30	YES	10	0	YES
Yes	Yes	1	Previously diagnosed	133	80	124	76	Yes	No		No	9898	9898	9898	No	No	No	No	No	Yes	Yes	Female	62	YES (CARD SHOWN)	No	URBAN	Primary school completed	Widowed	Unemployed (able to work)	4	1	2	NO		NO		NO		2	2	3	2	Never	No		YES	8	0	YES
Yes	Yes	1	Previously diagnosed	152	92	147	89	Yes	No		Yes	9898	9898	9898		No	No	No	No	Yes	Yes	Female	31	YES (CARD SHOWN)	No	PERIURBAN	Less than primary school	Currently married	Trader	10	4	6	NO		NO		NO		1	1	1	1	Never	No		YES	3	0
Yes	Yes	1	Previously diagnosed	149	99	148	95	Yes	No		Yes					No	No	No	No	Yes	Yes	Female	63	YES (CARD SHOWN)	No	URBAN	Secondary school completed	Divorced	Self-employed	10	1	4	NO		NO		NO		2	2	5	2	Never	No		YES	2		YES
Yes	Yes	1	Previously diagnosed	112	51	106	64	Yes	No		Yes					No	No	No	No	Yes	Yes	Female	54	YES (CARD SHOWN)	No	URBAN	Less than primary school	Currently married	Unemployed (unable to work)	3	1	2	NO		NO		NO		1	2	5	2	Never	No		YES	5	9898	YES
Yes	Yes	1	Previously diagnosed	129	80	135	80	Yes	No		Yes	7979	7979	7979	No	No	No	No	No	Yes	Yes	Female	56	YES (CARD SHOWN)	No	URBAN	Less than primary school	Currently married	Trader	9	2	5	NO		NO		NO		5	3	6	3	Never	No		YES	13	4	YES
Yes	Yes	1	Previously diagnosed	166	66	173	59	Yes	No		Yes	9898	9898	9898	No	No	No	No	No	Yes	Yes	Female	66	YES (CARD SHOWN)	No	PERIURBAN	Primary school completed	Divorced	Trader	1	0	1	NO		NO		NO		7	2	6	2	Never	No		YES	1	9898	YES
Yes	No	0		124	64	121	69	No	Yes	Previously diagnosed	Yes	15.5	9898	7979	No	No	No	No	No	Yes	Yes	Male	59	YES (CARD SHOWN)	No	URBAN	Secondary school completed	Currently married	Self-employed	6	2	4	NO		NO		NO		2	1	7	2	Never	Yes	30	NO
Yes	No	0		110	76	117	80	No	Yes	Previously diagnosed	No	98	8585	6.7	No	No	No	No	No	Yes	Yes	Female	57	YES (CARD SHOWN)	No	RURAL	No formal schooling	Currently married	Self-employed	12	4	7	NO		NO		NO		2	1	5	2	Rarely	Yes	10	YES	4	8585	YES
Yes	Yes	1	Previously diagnosed	132	76	121	77	No	No		No	9898	9898	9898	No	No	No	No	No	Yes	Yes	Female	75	YES (CARD SHOWN)	No	RURAL	Primary school completed	Divorced	Unemployed (unable to work)	3	0	2	NO		NO		YES	1-3 days per month	3	3	0		Never	No		YES	7	5	YES
Yes	Yes	1	Previously diagnosed	143	74	135	70	Yes	Yes	Previously diagnosed	No	7.3			Yes	No	No	No	No	Yes	Yes	Male	78	YES (CARD SHOWN)	No	RURAL	No formal schooling	Currently married	Unemployed (unable to work)	32	32	9	YES	2	YES	6	NO		0		3	1	Rarely	Yes	60	YES	3		YES
Yes	Yes	1	Previously diagnosed	130	75	120	75	Yes	Yes	Previously diagnosed	No	10.6	9898	7.7	Yes	No	No	No	No	Yes	Yes	Female	58	YES (CARD SHOWN)	No	URBAN	Primary school completed	Currently married	Self-employed	6	1	2	NO		NO		NO		3	2	3	3	Never	Yes	10	YES	15	9898	YES
Yes	Yes	1	Previously diagnosed	137	92	128	83	No	No		Yes					No		No	No	Yes	Yes	Male	75	YES (CARD SHOWN)	No		No formal schooling	Currently married	Self-employed	8	2	6	YES	3	YES		YES	1-3 days per month	1	1	1		Rarely	Yes	30	YES	1		YES
Yes	No	0		126	77	123	80	No	Yes	Newly diagnosed	No	7	9898	14.7	No	No	No	No	No	Yes	Yes	Female	47	YES (CARD SHOWN)	No	PERIURBAN	No formal schooling	Currently married	Self-employed	5	1	4	NO		NO		NO		6	3	5	5	Occasionally	Yes	60	NO
Yes	Yes	1	Previously diagnosed	139	76	133	74	Yes	No		Yes	8585	8585	8585		No		No	No	Yes	Yes	Male	54	YES (CARD SHOWN)	No	RURAL	No formal schooling	Currently married	Unemployed (able to work)	10	6	4	NO		NO		NO		1	1	1	1	Very often	No		YES	2		NO
Yes	Yes	1	Previously diagnosed	104	70	106	75	No	Yes	Previously diagnosed		85	9898	5.8	No	No	No	No	No	No	Yes	Female	59	YES (CARD SHOWN)	No	URBAN	Secondary school completed	Divorced	Self-employed	5	3	3	NO		NO		NO		1	2	5	3	Never	Yes	30	YES	4	9898	NO
Yes	Yes	1	Previously diagnosed	157	99	150	91	Yes	No		No	9898	8585	9898	No	No	No	No	No	Yes	Yes	Female	46	YES (CARD SHOWN)	No	URBAN	College/University completed	Currently married	Government employee	8	3	4	NO		NO		NO		7	5	7	7	Occasionally	No		YES	8585	3	YES
Yes	Yes	1	Previously diagnosed	139	95	132	83	Yes	No		Yes					No		No	No	Yes	Yes	Male	55	YES (CARD SHOWN)	No	RURAL	No formal schooling	Currently married	Unemployed (unable to work)	7	4	3	YES	3	YES	8585	NO		1	1	1	1	Never	Yes	30	YES	4		YES
Yes	Yes	1	Previously diagnosed	145	91	124	86	No	Yes	Previously diagnosed	No	10.9	9898	10	No	No	No	No	No	Yes	Yes	Female	51	YES (CARD SHOWN)	No	URBAN	No formal schooling	Currently married	Unemployed (unable to work)	2	0	2	NO		NO		NO		1	1	3	1	Never	Yes	60	YES	4	9898	YES
Yes	Yes	1	Previously diagnosed	140	68	134	83	Yes	No		Yes	9898	9898	9898	No	No	No	No	No	Yes	Yes	Female	71	YES (CARD SHOWN)	No	RURAL	No formal schooling	Currently married	Self-employed	5	0	3	NO		NO		NO		3	2	7	2	Never	Yes	60	YES	10	9898	YES
Yes	Yes	1	Previously diagnosed	152	71	147	72	Yes	No			9898	9898	9898		No	No	No	No	Yes	Yes	Female	90	YES (CARD SHOWN)	Yes	URBAN	No formal schooling	Widowed	Unemployed (unable to work)	10	4	7	NO		NO		NO		3	1	3	1	Never	No		YES	15	0	YES
Yes	Yes	1	Previously diagnosed	142	73	142	73	Yes	Yes	Previously diagnosed	Yes	8.8	9898	6.4	Yes	No	No	No	No	Yes	Yes	Female	70	YES (CARD SHOWN)	No	URBAN	No formal schooling	Widowed	Unemployed (unable to work)	11	1	7	NO		NO		YES	1-3 days per month	0		3	1	Never	Yes	120	YES	14	0	YES
Yes	Yes	1	Previously diagnosed	154	97	144	95	No	Yes	Previously diagnosed	No	6.4	9898	7	No	No	No	No	No	Yes	Yes	Female	47	YES (CARD SHOWN)	No	RURAL	Secondary school completed	Divorced	Self-employed	5	2	4	NO		NO		NO		1	1	1	1	Never	Yes	15	YES	5	9898	YES
Yes	Yes	1	Newly diagnosed	163	73	156	68	Yes	No		Yes	9898	9898	9898		No	No	No	No	Yes	Yes	Female	65	YES (CARD SHOWN)	No	URBAN	No formal schooling	Widowed	Unemployed (able to work)	4	0	4	NO		NO		NO		1	1	1	1	Never	Yes	20	YES	10	0	YES
Yes	No	0		127	78	141	81	No	Yes	Previously diagnosed	Yes	7.9	9898	19.6	No	No	No	No	No	Yes	Yes	Female	45	YES (CARD SHOWN)	No	URBAN	Less than primary school	Currently married	Unemployed (unable to work)	10	6	1	NO		NO		NO		3	2	4	2	Never	Yes	20	NO
Yes	Yes	1	Previously diagnosed	149	98	141	96	Yes	No		Yes	9898	9898	9898		No	No	No	No	Yes	Yes	Female	54	YES (CARD SHOWN)	No	URBAN	College/University completed	Currently married	Private Company Employee	4	0	1	NO		NO		NO		1	1	7	3	Never	No		YES	6	0	YES
Yes	Yes	1	Previously diagnosed	150	91	140	78	Yes	Yes	Previously diagnosed	Yes	8585	9898	11.9	No	No	No	No	No	Yes	Yes	Female	75	YES (CARD SHOWN)	No	URBAN	No formal schooling	Widowed	Unemployed (unable to work)	17	5	7	NO		NO		NO		1	1	5	2	Never	No		YES	1	8585	YES
Yes	Yes	1	Previously diagnosed	136	77	130	76	No	No		No	9898	9898	9898	No	No	No	No	No	Yes	Yes	Female	53	YES (CARD SHOWN)	No	RURAL	Primary school completed	Currently married	Government employee	4	0	3	NO		NO		NO		3	1	7	1	Never	Yes	15	YES	3	2	YES
Yes	Yes	1	Previously diagnosed	146	78	150	79	No	Yes	Previously diagnosed	No	4.1	9898	7.1	No	No	No	No	No	Yes	Yes	Female	58	YES (CARD SHOWN)	No	PERIURBAN	Primary school completed	Currently married	Unemployed (able to work)	5	1	3	NO		NO		NO		2	1	7	1	Never	Yes	30	YES	10	0	YES
Yes	Yes	1	Previously diagnosed	126	70	128	70	No	No							No	No	No	No	Yes	Yes	Female	48	YES (CARD SHOWN)	No	RURAL	Less than primary school	Currently married	Farmer	6	3	3	NO		NO		NO		0		7	2	Never	No		YES	2	0	YES
Yes	Yes	1	Previously diagnosed	186	98	174	94	Yes	Yes	Previously diagnosed	No	6	9898	11	Yes	No	No	No	No	Yes	Yes	Female	67	YES (CARD SHOWN)	No	URBAN	Less than primary school	Divorced	Unemployed (unable to work)	5	0	2	NO		NO		NO		1	1	1	1	Never	Yes	30	YES	9	0	YES
Yes	Yes	1	Previously diagnosed	159	89	139	100	No	No							No	No	No	No	Yes	Yes	Female	51	YES (CARD SHOWN)	No	RURAL	High school completed	Divorced	Farmer	3	1	2	NO		NO		NO		0		7	1	Never	Yes	20	YES	2	6	YES
Yes	Yes	1	Previously diagnosed	150	74	137	74	Yes	Yes	Previously diagnosed	No	7.8	9898	5.4	Yes	No	No	No	No	Yes	Yes	Female	57	YES (CARD SHOWN)	No	PERIURBAN	Primary school completed	Divorced	Trader	7	2	3	NO		YES	1	YES	1-3 days per month	7	3	7	1	Never	Yes	30	YES	3	0	YES
Yes	Yes	1	Previously diagnosed	126	82	125	83	No	Yes	Previously diagnosed	No	12.4	9898	10.4	No	No	No	No	No	Yes	Yes	Female	51	YES (CARD SHOWN)	No	RURAL	Less than primary school	Currently married	Farmer	6	3	4	NO		NO		NO		4	2	5	3	Never	No		NO
Yes	Yes	1	Previously diagnosed	127	71	132	76	No	Yes	Previously diagnosed	No	11.5	9898	11.9	No	No	No	No	No	Yes	Yes	Female	57	YES (CARD SHOWN)	No	URBAN	High school completed	Widowed	Farmer	5	1	1	NO		NO		NO		3	4	2	2	Never	Yes	15	YES	7	0	YES
Yes	Yes	1	Previously diagnosed	121	79	125	78	Yes	No		Yes	9898	9898	9898	No	No	No	No	No	Yes	Yes	Female	52	YES (CARD SHOWN)	No	RURAL	Primary school completed	Divorced	Unemployed (unable to work)	6	2	3	NO		NO		NO		1	2	3	2	Very often	Yes	30	YES	1	6	YES
Yes	Yes	1	Previously diagnosed	91	69	90	70	Yes	No		Yes	9898	9898	9898	No	No	No	No	No	Yes	Yes	Female	62	YES (CARD SHOWN)	No	RURAL	No formal schooling	Currently married	Farmer	5	2	4	NO		NO		NO		1	2	3	1	Never	Yes	30	YES	10	0	YES
Yes	Yes	1	Previously diagnosed	126	82	130	80	No	No		Yes	9898	9898	9898	No	No	No	No	No	Yes	Yes	Female	62	YES (CARD SHOWN)	No	RURAL	Secondary school completed	Divorced	Self-employed	10	4	6	NO		NO		NO		5	3	4	2	Never	Yes	60	YES	4	0	YES
Yes	Yes	1	Previously diagnosed	166	77	151	64	Yes	Yes	Previously diagnosed		5.9			Yes	No	No	No	No	Yes	Yes	Female	53	YES (CARD SHOWN)	No	PERIURBAN	College/University completed	Currently married	Government employee	5	0	3	NO		NO		NO		2	2	2	1	Never	Yes	30	YES	12		YES
Yes	Yes	1	Previously diagnosed	135	84	140	79	Yes	No		No	9898	9898	9898	No	No	No	No	No	Yes	Yes	Male	55	YES (CARD SHOWN)	No	PERIURBAN	High school completed	Currently married	Self-employed	5	3	2	NO		YES	20	YES	1-2 days per week	4	8	7	7	Never	Yes	10	YES	12	9	YES
Yes	No	0		140	78	135	73		Yes	Previously diagnosed	No	7.1	9898	8.3	Yes	No	No	No	No	Yes	Yes	Female	58	YES (CARD SHOWN)	No	PERIURBAN	Secondary school completed	Currently married	Unemployed (unable to work)	2	0	1	NO		NO		NO		5	2	5	2	Never	Yes	5	NO
Yes	Yes	1	Previously diagnosed	162	95	160	86	No	Yes	Previously diagnosed		20.5	9898	14.2	No	No	No	No	No	No	Yes	Female	58	YES (CARD SHOWN)	No	RURAL	Less than primary school	Divorced	Unemployed (unable to work)	9	0	4	NO		NO		NO		0		3	2	Never	No		YES	12	9898	YES
Yes	Yes	1	Previously diagnosed	130	84	147	94	Yes	Yes	Previously diagnosed	No	4.8			Yes	No	No	No	No	Yes	Yes	Female	45	YES (CARD SHOWN)	No	URBAN	Secondary school completed	Currently married	Self-employed	5	1	3	NO		NO		NO		4	2	7	1	Never	Yes	20	YES	6		YES
Yes	Yes	1	Previously diagnosed	198	105	226	117	Yes	No		Yes	9898	8585	9898	No	No		No	No	Yes	Yes	Male	52	YES (CARD SHOWN)	No	URBAN	High school completed	Currently married	Government employee	6	3	4	NO		NO		YES	1-3 days per month	1	1	2	1	Never	No		YES	5	8585	YES
Yes	Yes	1	Previously diagnosed	148	72	144	75	No	Yes	Previously diagnosed	No	11.2	9898	10.9	No	No	No	No	No	Yes	Yes	Female	48	YES (CARD SHOWN)	No	PERIURBAN	Primary school completed	Widowed	Farmer	7	4	5	NO		NO		NO		5	2	7	2	Very often	Yes	45	YES	4	9898	YES
Yes	No	0		107	60	108	60	No	Yes	Previously diagnosed	No	7.1	9898	9.7	Yes	No	No	No	No	Yes	Yes	Female	49	YES (CARD SHOWN)	No	RURAL	Less than primary school	Currently married	Farmer	3	1	1	NO		NO		NO		2	2	4	4	Never	No		NO
Yes	Yes	1	Previously diagnosed	185	105	179	106	No	No		No					No	No	No	No	Yes	Yes	Male	58	YES (CARD SHOWN)	No	RURAL	Less than primary school	Currently married	Farmer	3	0	1	NO		YES	20	NO		4	2	7	1	Never	Yes	15	YES	20	0	YES
Yes	Yes	1	Previously diagnosed	121	68	123	67	No	Yes	Previously diagnosed	Yes	10.4	9898	11.8	No	No	No	No	No	Yes	Yes	Female	55	YES (CARD SHOWN)	No	URBAN	Less than primary school	Divorced	Unemployed (able to work)	6	0	5	NO		NO		NO		2	1	3	2	Never	Yes	30	YES	2	9898	YES
Yes	Yes	1	Newly diagnosed	136	85	141	88	No	No		No	9898	9898	9898	No	No	No	No	No	Yes	Yes	Female	29	YES (CARD SHOWN)	No	RURAL	Primary school completed	Never married	Unemployed (able to work)	2	0	1	NO		NO		NO		0		4	1	Never	No		YES	0	1	YES
Yes	Yes	1	Previously diagnosed	120	86	108	87	No	No		Yes	9898	9898	9898	No	No	No	No	No	Yes	Yes	Female	37	YES (CARD SHOWN)	No	RURAL	High school completed	Currently married	Trader	8	6	7	NO		NO		NO		4	1	7	1	Never	Yes	30	YES	2	0	YES
Yes	Yes	1	Previously diagnosed	135	79	121	69	No	No		Yes				No	No	No	No	No	Yes	Yes	Female	57	YES (CARD SHOWN)	No	RURAL	High school completed	Currently married	Farmer	2	0	1	NO		NO		NO		2	1	7	3	Never	Yes	20	YES	3	11	YES
Yes	No	0		121	88	137	89	No	Yes	Previously diagnosed	Yes	12	9898	12.3	No	No	No	No	No	Yes	Yes	Female	34	YES (CARD SHOWN)	No	URBAN	High school completed	Currently married	Trader	5	3	3	NO		NO		NO		1	1	5	3	Never	No		NO
Yes	Yes	1	Previously diagnosed	183	124	185	113	No	No							No	No	No	No	Yes	Yes	Male	39	YES (CARD SHOWN)	No	URBAN	College/University completed	Currently married	Government employee	3	1	2	NO		NO		NO		2	2	2	2	Never	No		YES	2		YES
Yes	Yes	1	Previously diagnosed	156	93	134	104	No	No		No					No	No	No	No	Yes	Yes	Female	66	YES (CARD SHOWN)	No	RURAL	No formal schooling	Widowed	Farmer	3	1	2	NO		NO		NO		3	1	7	1	Never	Yes	20	YES	1	8	YES
Yes	No	0		96	57	96	58	No	Yes	Previously diagnosed	No	6.5			Yes	No	No	No	No	Yes	Yes	Male	43	YES (CARD SHOWN)	No	URBAN	High school completed	Currently married	Self-employed	5	1	3	NO		NO		YES	NONE	1	1	1	1	Never	Yes	10	NO
Yes	Yes	1	Previously diagnosed	157	102	150	97	No	Yes	Previously diagnosed	No	11.8			No	No	No	No	No	Yes	Yes	Female	50	YES (CARD SHOWN)	No	URBAN	Primary school completed	Currently married	Trader	4	1	3	NO		NO		NO		6	2	2	2	Never	No		YES	5		YES
Yes	Yes	1	Previously diagnosed	158	67	150	64	No	Yes	Previously diagnosed	No				No	No	No	No	No	Yes	Yes	Female	70	YES (CARD SHOWN)	No	URBAN	High school completed	Divorced	Unemployed (unable to work)	10	3	6	NO		NO		NO		1	1	2	2	Never	No		YES	0	1	YES
Yes	Yes	1	Previously diagnosed	138	86	146	98	No	Yes	Previously diagnosed	No	8.7	9898	7.9	No	No	No	No	No	Yes	Yes	Female	62	YES (CARD SHOWN)	No	URBAN	Less than primary school	Widowed	Unemployed (able to work)	3	0	1	NO		NO		NO		1	1	7	1	Never	Yes	30	YES	7	0	YES
Yes	No	0		110	73	124	66	No	Yes	Previously diagnosed	No	8.8	9898	11.3	No	No	No	No	No	Yes	Yes	Female	69	YES (CARD SHOWN)	No	URBAN	No formal schooling	Never married	Trader	5	1	3	NO		NO		NO		2	2	5	2	Never	Yes	20	NO
Yes	Yes	1	Previously diagnosed	190	114	175	111	No	Yes	Previously diagnosed	No	9898	9898	9898	No	No	No	No	No	Yes	Yes	Female	60	YES (CARD SHOWN)	No	URBAN	High school completed	Currently married	Trader	4	1	2	NO		NO		NO		2	2	2	2	Never	No		YES	10	9898	YES
Yes	Yes	1	Previously diagnosed	142	93	131	86	No	Yes	Previously diagnosed	No	6.3	9898	8.4	No	No	No	No	No	Yes	Yes	Female	36	YES (CARD SHOWN)	No	URBAN	Primary school completed	Divorced	Unemployed (able to work)	2	1	1	NO		NO		NO		2	3	2	2	Very often	Yes	40	YES	4	0	YES
Yes	Yes	1	Previously diagnosed	143	73	129	71	Yes	No		Yes	9898	10.3	9898	No	No	No	No	No	Yes	Yes	Female	41	YES (CARD SHOWN)	No	URBAN	Primary school completed	Currently married	Trader	7	4	6	NO		NO		NO		6	2	3	2	Never	Yes	40	YES	6	0	YES
Yes	Yes	1	Previously diagnosed	131	80	133	79	No	No			9898	9898	9898	No	No	No	No	No	Yes	Yes	Female	62	YES (CARD SHOWN)	No	URBAN	High school completed	Currently married	Trader	6	2	4	NO		NO		NO		2	2	2	2	Never	No		YES	20	0	YES
Yes	Yes	1	Previously diagnosed	131	66	129	63	No	Yes	Previously diagnosed	Yes	5.6	9898	7979	No	No	No	No	No	Yes	Yes	Female	66	YES (CARD SHOWN)	No	URBAN	Less than primary school	Currently married	Unemployed (able to work)	6	0	1	NO		NO		NO		4	1	4	2	Never	Yes	20	YES	4	9898	YES
Yes	Yes	1	Previously diagnosed	112	76	112	71	No	No		Yes	9898	9898	9898		No	No	No	No	Yes	Yes	Female	58	YES (CARD SHOWN)	No	URBAN	College/University completed	Currently married	Trader	4	0	2	NO		NO		NO		4	4	4	4	Never	Yes	5	YES	10	0	YES
Yes	Yes	1	Previously diagnosed	162	101	150	95	No	Yes	Previously diagnosed	No	11.4	9898	9.6	No	No	No	No	No	Yes	Yes	Female	50	YES (CARD SHOWN)	No	URBAN	Secondary school completed	Currently married	Self-employed	3	1	2	NO		NO		NO		3	2	3	2	Never	Yes	60	YES	1		YES
Yes	Yes	1	Previously diagnosed	128	75	126	74	Yes	Yes	Previously diagnosed	Yes	5	9898	8.3	No	No	No	No	No	Yes	Yes	Female	84	YES (CARD SHOWN)	No	RURAL	No formal schooling	Widowed	Unemployed (unable to work)	4	1	2	NO		NO		NO		0		7	2	Never	Yes	30	YES	5	0	YES
Yes	Yes	1	Previously diagnosed	157	90	174	85	No	No			9898	9898	9898		No	No	No	No	Yes	Yes	Female	64	YES (CARD SHOWN)	No	URBAN	No formal schooling	Widowed	Unemployed (able to work)	4	1	3	NO		NO		NO		0		7	1	Never	Yes	60	YES	10		YES
Yes	Yes	1	Previously diagnosed	159	86	142	85	Yes	No		Yes	9898	9898	9898	No	No	No	No	No	Yes	Yes	Female	38	YES (CARD SHOWN)	No	RURAL	Primary school completed	Currently married	Trader	6	4	3	NO		NO		NO		0		6	2	Never	Yes	45	YES	1	2	YES
Yes	Yes	1	Previously diagnosed	147	91	151	88	No	Yes	Previously diagnosed	Yes	9.7	9898	6.8	No	No	No	No	No	Yes	Yes	Female	68	YES (CARD SHOWN)	No	RURAL	No formal schooling	Widowed	Unemployed (unable to work)	9	5	7	NO		NO		NO		0		7	1	Never	No		YES	4	0	YES
Yes	Yes	1	Previously diagnosed	151	90	132	78	Yes	No		Yes	9898	9898	9898		No	No	No	No	Yes	Yes	Female	51	YES (CARD SHOWN)	No	PERIURBAN	Less than primary school	Currently married	Self-employed	5	0	3	NO		NO		NO		1	2	7	1	Never	Yes	30	YES	10	0	YES
Yes	Yes	1	Previously diagnosed	160	67	145	65	No	No		Yes	9898	9898	9898	No	No	No	No	No	Yes	Yes	Female	76	YES (CARD SHOWN)	No	RURAL	Primary school completed	Currently married	Trader	6	2	4	NO		NO		NO		0		7	2	Never	No		YES	1	0	YES
Yes	Yes	1	Previously diagnosed	159	96	166	92	Yes	No		No				No	No	No	No	No	Yes	Yes	Male	41	YES (CARD SHOWN)	No	RURAL	High school completed	Currently married	Trader	5	1	2	NO		NO		NO		0		3	1	Never	No		YES	1	6	YES
Yes	Yes	1	Previously diagnosed	146	76	135	73	No	Yes	Previously diagnosed	No	4.9			No	No	No	No	No	Yes	Yes	Female	66	YES (CARD SHOWN)	No	URBAN	No formal schooling	Divorced	Trader	3	0	1	NO		NO		NO		2	2	2	3	Never	Yes	20	YES	15		YES
Yes	Yes	1	Previously diagnosed	145	80	142	87	No	No		Yes				No	No	No	No	No	Yes	Yes	Female	54	YES (CARD SHOWN)	No	RURAL	Primary school completed	Currently married	Trader	6	3	4	NO		NO		NO		2	1	2	2	Never	Yes	15	YES	2		YES
Yes	Yes	1	Previously diagnosed	149	89	149	88	No	No		No					No	No	No	No	Yes	Yes	Male	54	YES (CARD SHOWN)	No	URBAN	College/University completed	Currently married	Self-employed	5	2	1	NO		NO		NO		6	1	6	1	Never	Yes	20	YES	4	4	YES
Yes	Yes	1	Previously diagnosed	200	106	193	92	No	Yes	Previously diagnosed	No	14	9898	11.2	No	No	No	No	No	Yes	Yes	Female	78	YES (CARD SHOWN)	No	URBAN	No formal schooling	Widowed	Unemployed (unable to work)	4	1	3	NO		NO		NO		4	2	6	4	Never	No		YES	25	9898	YES
Yes	Yes	1	Newly diagnosed	185	89	185	88	No	No		No					No	No	No	No	Yes	Yes	Male	59	YES (CARD SHOWN)	No	URBAN	High school completed	Currently married	Self-employed	4	2	2	NO		NO		NO		3	1	6	2	Never	Yes	40	YES	0	3	YES
Yes	Yes	1	Previously diagnosed	132	92	126	86	Yes	No							No	No	No	No	Yes	Yes	Female	38	YES (CARD SHOWN)	No	RURAL	High school completed	Currently married	Trader	15	7	13	NO		NO		NO		3	1	7	1	Never	Yes	30	YES	4	3	YES
Yes	Yes	1	Previously diagnosed	154	97	139	95	No	Yes	Previously diagnosed	No	9.3	9898	8.3	No	No	No	No	No	Yes	Yes	Female	57	YES (CARD SHOWN)	No	PERIURBAN	Less than primary school	Currently married	Farmer	6	2	3	NO		NO		NO		1	1	2	2	Never	No		YES	5	9898	YES
Yes	Yes	1	Previously diagnosed	145	94	135	87	Yes	No			9898	9898	9898		No	No	No	No	Yes	Yes	Male	45	YES (CARD SHOWN)	No	URBAN	High school completed	Currently married	Self-employed	6	1	2	NO		NO		NO		3	2	3	2	Never	Yes	30	YES	3	0	YES
Yes	Yes	1	Previously diagnosed	207	102	188	102	Yes	No		Yes				No	No	No	No	No	Yes	Yes	Male	55	YES (CARD SHOWN)	No	RURAL	High school completed	Currently married	Trader	6	2	2	NO		NO		NO		3	1	7	1	Never	No		YES	4	0	YES
Yes	Yes	1	Previously diagnosed	128	68	134	69	Yes	Yes	Previously diagnosed	No	6	9898	9.3	Yes	No	No	No	No	Yes	Yes	Male	63	YES (CARD SHOWN)	No	URBAN	Secondary school completed	Currently married	Retired	6	1	4	NO		NO		NO		2	1	7	1	Never	Yes	60	YES	15	0	YES
Yes	No	0		123	77	119	74	Yes	Yes	Previously diagnosed	No	16.3	9898	15.4	Yes	No	No	No	No	Yes	Yes	Male	40	YES (CARD SHOWN)	No	URBAN	Secondary school completed	Currently married	Trader	4	2	1	NO		NO		NO		1	1	0		Never	Yes	20	NO
Yes	Yes	1	Previously diagnosed	139	98	138	90	No	Yes	Previously diagnosed	No	7.9	9898	13.1	No	No	No	No	No	Yes	Yes	Female	49	YES (CARD SHOWN)	No	URBAN	Secondary school completed	Currently married	Trader	8	5	6	NO		NO		NO		0		7	2	Occasionally	No		YES	12	0	NO
Yes	Yes	1	Previously diagnosed	158	91	161	9	Yes	No		Yes	6	9898	5.7	No	Yes	Yes	Yes	Yes	No	Yes	Male	54	YES (CARD SHOWN)	No	URBAN	High school completed	Currently married	Unemployed (able to work)	4	0	3	NO		NO		NO		1	1	1	1	Never	No		YES	7	9898	YES
Yes	Yes	1	Previously diagnosed	128	76	122	72	Yes	No		Yes	9898	5.6	9898	No	No	No	No	No	Yes	Yes	Female	65	YES (CARD SHOWN)	No	URBAN	Less than primary school	Widowed	Trader	7	4	4	NO		NO		NO		2	2	3	2	Never	Yes	20	YES	20	0	YES
Yes	Yes	1	Previously diagnosed	162	73	143	78	No	No		Yes	9898	9898	9898	No	No	No	No	No	Yes	Yes	Female	79	YES (CARD SHOWN)	No	URBAN	No formal schooling	Currently married	Unemployed (unable to work)	2	0	1	NO		NO		NO		1	1	4	2	Never	No		YES	7	9898	YES
Yes	Yes	1	Previously diagnosed	144	80	132	78	Yes	No			9898	9898	9898		No	No	No	No	Yes	Yes	Female	39	YES (CARD SHOWN)	No	URBAN	Secondary school completed	Currently married	Farmer	5	2	1	NO		NO		NO		3	2	4	2	Never	Yes	60	YES	3	9898	YES
Yes	Yes	1	Previously diagnosed	141	99	136	95	No	No		No	9898	9898	9898	No	Yes	No	No	No	Yes	Yes	Female	34	YES (CARD SHOWN)	Yes	PERIURBAN	High school completed	Currently married	Self-employed	4	2	2	NO		NO		NO		7	8	7	4	Never	Yes	30	YES	1	7979	YES
Yes	Yes	1	Previously diagnosed	127	86	112	83	No	No		No	9898	9898	9898	No	No	No	No	No	Yes	Yes	Male	54	YES (CARD SHOWN)	No	PERIURBAN	High school completed	Currently married	Self-employed	8	0	3	NO		NO		YES	1-3 days per month	0		2	3	Never	Yes	15	YES	7	2	YES
Yes	Yes	1	Previously diagnosed	180	70	178	69	No	No		Yes				No	No	No	No	No	Yes	Yes	Female	56	YES (CARD SHOWN)	No	RURAL	Primary school completed	Currently married	Self-employed	6	4	2	NO		NO		NO		1	1	4	2	Never	Yes	45	YES	10	0	YES
Yes	Yes	1	Previously diagnosed	137	56	133	83	No	No		No				No		No	No	No	Yes	Yes	Female	76	YES (CARD SHOWN)	No	RURAL	No formal schooling	Seperated	Unemployed (unable to work)	8	2	7	NO		NO		YES	1-3 days per month	1	1	7	1	Never	No		YES	20	0	YES
Yes	Yes	1	Previously diagnosed	136	94	148	88	No	No		No	9898	9898	9898	No	No	No	No	No	Yes	Yes	Female	60	YES (CARD SHOWN)	No	PERIURBAN	High school completed	Divorced	Retired	5	2	3	NO		NO		NO		7	3	7	2	Never	Yes	15	YES	19	7979	YES
Yes	Yes	1	Previously diagnosed	154	81	153	81	Yes	No		Yes	9898	9898	9898	No	No	No	No	No	Yes	Yes	Male	54	YES (CARD SHOWN)	No	RURAL	High school completed	Currently married	Self-employed	5	3	4	NO		YES	2	NO		0		7	1	Never	Yes	240	YES	21	0	YES
Yes	Yes	1	Previously diagnosed	127	82	112	78	No	No		No	9898	9898	9898	No	No	No	No	No	Yes	Yes	Female	64	YES (CARD SHOWN)	No	PERIURBAN	No formal schooling	Currently married	Self-employed	9	0	4	NO		NO		NO		5	2	7	2	Very often	No		YES	28	8585	YES
Yes	No	0		116	75	120	80		Yes	Previously diagnosed	Yes	9.2	7979	7979	No	No	No	No	No	Yes	Yes	Female	51	YES (CARD SHOWN)	No	PERIURBAN	Secondary school completed	Never married	Self-employed	5	1	3	NO		NO		NO		2	1	7	8	Never	Yes	15	YES	3	7979	YES
Yes	Yes	1	Newly diagnosed	160	88	160	73	No	No		No	9898	8585	9898	No	No		No	No	Yes	Yes	Male	28	YES (CARD SHOWN)	No	PERIURBAN	Secondary school completed	Never married	Student	1	0	0	NO		NO		NO		0		1	1	Never	Yes	90	NO
Yes	No	0		123	70	119	69	No	Yes	Previously diagnosed	No	8			No	No	No	No	No	Yes	Yes	Female	46	YES (CARD SHOWN)	No	PERIURBAN	High school completed	Currently married	Trader	3	1	2	NO		NO		NO		5	1	6	1	Never	Yes	10	YES	6		YES
Yes	No	0		165	99	170	90	No	Yes	Previously diagnosed	No	6.9	9898	6.9	No	No	No	No	No	Yes	Yes	Female	53	YES (CARD SHOWN)	No	RURAL	Less than primary school	Currently married	Unemployed (unable to work)	4	1	2	NO		NO		NO		0		6	1	Never	No		YES	10	0	YES
Yes	Yes	1	Previously diagnosed	141	85	138	86	No	Yes	Previously diagnosed	Yes	8.1	9898	8	No	No	No	No	No	Yes	Yes	Female	56	YES (CARD SHOWN)	No	RURAL	No formal schooling	Currently married	Trader	1	0	1	NO		YES	5	NO		1	1	3	1	Never	No		YES	10	0	YES
Yes	Yes	1	Previously diagnosed	144	90	138	90	No	No		Yes				No	No	No	No	No	Yes	Yes	Female	63	YES (CARD SHOWN)	No	RURAL	Primary school completed	Widowed	Unemployed (unable to work)	4	0	4	NO		NO		NO		4	1	7	3	Never	Yes	15	YES	31	0	YES
Yes	Yes	1	Newly diagnosed	172	94	152	94	No	Yes	Newly diagnosed	Yes	7.7	9898	6	Yes	No	No	No	No	Yes	Yes	Female	49	YES (CARD SHOWN)	No	URBAN	High school completed	Divorced	Trader	5	0	3	NO		NO		NO		3	1	7	1	Never	Yes	60	YES	0	2	YES
Yes	Yes	1	Previously diagnosed	144	68	116	66	Yes	No		Yes	9898	9898	9898	No	No	No	No	No	Yes	Yes	Female	69	YES (CARD SHOWN)	No	RURAL	No formal schooling	Widowed	Farmer	5	1	3	NO		NO		NO		2	1	7	2	Never	Yes	10	YES	6	9	YES
Yes	Yes	1	Previously diagnosed	160	98	136	90	No	No		No				No	No	No	No	No	Yes	Yes	Female	43	YES (CARD SHOWN)	No	RURAL	Primary school completed	Currently married	Trader	7	4	4	NO		NO		NO		0		6	2	Never	Yes	10	YES	1	7	YES
Yes	Yes	1	Previously diagnosed	139	73	128	70	Yes	No		Yes					No	No	No	No	Yes	Yes	Male	59	YES (CARD SHOWN)	No	RURAL	High school completed	Currently married	Farmer	5	3	3	NO		YES	1	NO		3	2	7	1	Never	Yes	30	YES	10	0	YES
Yes	Yes	1	Previously diagnosed	124	79	119	81	No	No							No	No	No	No	Yes	Yes	Female	57	YES (CARD SHOWN)	No	RURAL	Primary school completed	DONT KNOW	Unemployed (able to work)	3	1	2	NO		NO		NO		2	1	4	1	Occasionally	No		YES	7	6	YES
Yes	Yes	1	Previously diagnosed	140	88	155	91	Yes	No		Yes	9898	9898	9898	No	No	No	No	No	Yes	Yes	Female	65	YES (CARD SHOWN)	No	PERIURBAN	Secondary school completed	Currently married	Unemployed (unable to work)	1	0	1	NO		NO		NO		7	2	6	2	Never	Yes	30	YES	5	9	YES
Yes	Yes	1	Previously diagnosed	163	85	162	86	Yes	No			9898	9898	9898		No	No	No	No	Yes	Yes	Female	65	YES (CARD SHOWN)	No	URBAN	Secondary school completed	Widowed	Unemployed (able to work)	1	0	1	NO		NO		NO		3	3	2	2	Never	No		YES	15	0	YES
Yes	No	0		137	83	136	80	No	Yes	Previously diagnosed	No	23.1	8585	9.8	No	No	No	No	No	Yes	Yes	Female	77	YES (CARD SHOWN)	No	RURAL	No formal schooling	Currently married	Self-employed	8	4	0	NO		YES	10	NO		1	2	3	3	Occasionally	No		NO
Yes	No	0		172	90	163	84	No	Yes	Previously diagnosed	No	5	8585	6.3	No	No	No	No	No	Yes	Yes	Female	61	YES (CARD SHOWN)	No	URBAN	College/University completed	Widowed	Retired	6	1	5	NO		NO		NO		7	1	7	1	Rarely	Yes	60	YES	8585	1	YES
Yes	Yes	1	Previously diagnosed	155	87	144	85	No	No		Yes					No		No	No	Yes	Yes	Male	79	YES (CARD SHOWN)	No	RURAL	No formal schooling	Currently married	Unemployed (unable to work)	32	12	18	NO		NO		NO		0		3	2	Never	No		YES	7		YES
Yes	Yes	1	Previously diagnosed	176	122	175	119	Yes	No		No	9898	8585	9898	No	No	No	No	No	Yes	Yes	Female	57	YES (CARD SHOWN)	No	RURAL	No formal schooling	Currently married	Unemployed (unable to work)	6	3	3	NO		NO		NO		0		0		Never	No		YES	10	8585	YES
Yes	Yes	1	Previously diagnosed	171	90	158	90	No	No		Yes	9898	9898	9898	No	No	No	No	No	Yes	Yes	Female	44	YES (CARD SHOWN)	No	RURAL	High school completed	Divorced	Farmer	5	1	4	NO		NO		NO		0		7	1	Never	No		YES	5	0	YES
Yes	No	0		126	76	119	74	No	Yes	Previously diagnosed	No	5.4	9898	8.6	No	No	No	No	No	Yes	Yes	Female	44	YES (CARD SHOWN)	No	URBAN	Secondary school completed	Divorced	Unemployed (able to work)	9	2	4	NO		NO		NO		5	1	7	1	Never	Yes	60	NO
Yes	Yes	1	Previously diagnosed	134	89	132	87	No	No		No	8585	8585	8585		No		No	No	Yes	Yes	Male	58	YES (CARD SHOWN)	No	RURAL	Secondary school completed	Currently married	Government employee	21	6	10	YES	10	NO		NO		3	2	2	2	Never	Yes	20	YES	20		YES
Yes	Yes	1	Previously diagnosed	131	94	132	88	No	Yes	Previously diagnosed	Yes	7.5	9898	7979	No	No	No	No	No	Yes	Yes	Female	48	YES (CARD SHOWN)	No	URBAN	Secondary school completed	Seperated	Unemployed (unable to work)	7	4	4	NO		NO		NO		2	2	7	2	Never	Yes	60	YES	20	0	YES
Yes	Yes	1	Previously diagnosed	163	69	161	67	Yes	No		No	9898	9898	9898	No	No	No	No	No	Yes	Yes	Male	77	YES (CARD SHOWN)	No	PERIURBAN	High school completed	Widowed	Farmer	1	0	1	NO		NO		NO		3	4	4	5	Never	No		YES	1	6	YES
Yes	Yes	1	Previously diagnosed	164	90	174	91	Yes	No		No	9898	9898	9898	No	No	No	No	No	Yes	Yes	Female	62	YES (CARD NOT SHOWN)	No	URBAN	Secondary school completed	Divorced	Retired	5	0	4	NO		NO		NO		3	1	7	1	Never	Yes	30	YES	10	9898	YES
Yes	Yes	1	Previously diagnosed	154	92	158	86	No	No		No	7979	7979	7979	No	No	No	No	No	Yes	Yes	Female	59	YES (CARD SHOWN)	No	PERIURBAN	High school completed	Widowed	Government employee	3	1	3	NO		NO		NO		6	8	4	3	Never	No		YES	5	2	YES
Yes	Yes	1	Previously diagnosed	157	81	152	74	No	Yes	Previously diagnosed		13.1	9898	11.2	No	No	No	No	No	No	Yes	Female	67	YES (CARD SHOWN)	No	PERIURBAN	No formal schooling	Widowed	Unemployed (unable to work)	1	0	0	NO		NO		NO		3	2	2	1	Never	Yes	15	YES	7	9898	YES
Yes	Yes	1	Previously diagnosed	144	89	137	93	Yes	No		No	9898	9898	9898	No	No	No	No	No	Yes	Yes	Female	40	YES (CARD SHOWN)	No	URBAN	No formal schooling	Currently married	Self-employed	8	3	1	NO		NO		NO		4	8	4	2	Rarely	No		YES	2	9898	YES
Yes	Yes	1	Previously diagnosed	150	84	153	82	No	No		No	9898	9898	9898	No	No	No	No	No	Yes	Yes	Female	45	YES (CARD SHOWN)	No	URBAN	Secondary school completed	Currently married	Self-employed	4	2	3	NO		NO		NO		5	1	7	2	Never	Yes	30	YES	21	9898	YES
Yes	No	0		110	50	110	53	No	Yes	Previously diagnosed	Yes	4.4	9898	15.5	No	No	No	No	No	Yes	Yes	Male	31	YES (CARD SHOWN)	No	RURAL	High school completed	Never married	Self-employed	8	0	3	NO		NO		NO		4	3	7	3	Never	Yes	30	NO
Yes	Yes	1	Previously diagnosed	152	97	142	86	Yes	No		Yes					No		No	No	Yes	Yes	Female	63	YES (CARD SHOWN)	No	RURAL	No formal schooling	Widowed	Self-employed	8	3	4	NO		NO		NO		1	1	1	1	Never	No		YES	4		YES
Yes	Yes	1	Previously diagnosed	144	87	144	82	No	Yes	Previously diagnosed	Yes	11.9	9898	10.6	No	No	No	No	No	Yes	Yes	Female	60	YES (CARD SHOWN)	No	PERIURBAN	No formal schooling	Divorced	Unemployed (unable to work)	3	0	2	NO		NO		NO		0		7	3	Very often	No		YES	7979	9898	YES
Yes	Yes	1	Previously diagnosed	139	72	138	73	Yes	No		No	9898	9898	9898	No	No	No	No	No	Yes	Yes	Male	50	YES (CARD SHOWN)	No	URBAN	Secondary school completed	Currently married	Government employee	8	3	3	NO		YES	2	NO		3	1	3	1	Never	Yes	40	YES	4	9898	YES
Yes	Yes	1	Newly diagnosed	169	101	175	104		Yes	Previously diagnosed	Yes	11.4			No	No	No	No	No	Yes	Yes	Female	58	YES (CARD SHOWN)	No	URBAN	Less than primary school	Currently married	Self-employed	8	4	6	NO		NO		NO		2	1	2	1	Never	Yes	20	YES	5	0
Yes	Yes	1	Previously diagnosed	133	88	131	93	Yes	No		Yes	8585	8585	8585		No		No	No	Yes	Yes	Female	35	YES (CARD SHOWN)	No	RURAL	No formal schooling	Currently married	Self-employed	15	5	4	NO		NO		NO		0		2	2	Occasionally	Yes	40	YES	2		YES
Yes	Yes	1	Previously diagnosed	137	58	145	79	No	No		Yes					No		No	No	No	Yes	Male	77	YES (CARD SHOWN)	No	RURAL	No formal schooling	Currently married	Farmer	28	14	9	NO		NO		NO		0		0		Never	Yes	20	YES	1		YES
Yes	Yes	1	Previously diagnosed	150	86	147	89	No	Yes	Previously diagnosed	Yes	6	9898	9898	No	No	No	No	No	Yes	Yes	Female	61	YES (CARD SHOWN)	No	RURAL	Primary school completed	Currently married	Self-employed	20	10	9	NO		NO		NO		1	1	7	3	Never	No		YES	5	0	YES
Yes	Yes	1	Previously diagnosed	129	70	133	73	No	No		Yes					No		No	No	Yes	Yes	Female	77	YES (CARD SHOWN)	No	RURAL	No formal schooling	Divorced	Unemployed (unable to work)	11	4	4	NO		NO		NO		1	1	2	2	Never	No		YES	2		YES
Yes	Yes	1	Previously diagnosed	107	60	111	58	No	No		No	9898	9898	9898	No	No	No	No	No	Yes	Yes	Female	46	YES (CARD SHOWN)	No	URBAN	College/University completed	Currently married	Government employee	7	2	4	NO		NO		NO		2	4	6	5	Rarely	Yes	40	YES	15	9898	YES
Yes	Yes	1	Previously diagnosed	131	84	135	89	No	No		Yes	8585	8585	8585		Yes		No	No	Yes	Yes	Female	63	YES (CARD SHOWN)	No	RURAL	No formal schooling	Currently married	Trader	20	13	3	NO		NO		NO		0		0		Occasionally	Yes	50	YES	4		YES
Yes	Yes	1	Previously diagnosed	137	80	130	82	No	No		No	9898	9898	9898	No	No	No	No	No	Yes	Yes	Male	65	YES (CARD SHOWN)	No	RURAL	Primary school completed	Currently married	Retired	4	1	1	NO		NO		YES	1-2 days per week	1	1	5	2	Never	Yes	35	YES	5	4	YES
Yes	Yes	1	Previously diagnosed	134	81	134	79	No	No		Yes	9898	9898	9898	No	No	No	No	No	Yes	Yes	Male	63	YES (CARD SHOWN)	No	RURAL	Primary school completed	Currently married	Self-employed	7	4	2	NO		YES	15	YES	1-3 days per month	4	1	6	1	Never	Yes	20	YES	10	0	YES
Yes	Yes	1	Previously diagnosed	150	92	147	93	No	No		No	9898	9898	9898	No	No	No	No	No	Yes	Yes	Female	38	YES (CARD SHOWN)	No	URBAN	Primary school completed	Currently married	Unemployed (able to work)	8	6	4	NO		NO		NO		7	1	7	1	Occasionally	Yes	20	YES	3	9898	YES
Yes	No	0		115	77	116	77	No	Yes	Previously diagnosed	No	4.8	9898	5.6	No	No	No		No	Yes	Yes	Female	48	YES (CARD SHOWN)	No	RURAL	Primary school completed	Currently married	Self-employed	10	2	6	NO		NO		NO		1	1	7	1	Rarely	No		NO
Yes	Yes	1	Previously diagnosed	129	84	123	77	Yes	No		No	9898	9898	9898	No	No	No	No	No	Yes	Yes	Female	68	YES (CARD SHOWN)	No	RURAL	College/University completed	Currently married	Retired	8	4	3	NO		NO		NO		3	8	7	7	Never	Yes	10	YES	2	9	YES
Yes	Yes	1	Previously diagnosed	165	92	156	82	No	No		Yes					No	No	No	No	Yes	Yes	Female	52	YES (CARD SHOWN)	No	RURAL	No formal schooling	Currently married	Self-employed	3	2	2	NO		NO		NO		1	1	6	2	Never	Yes	25	YES	1	6	YES
Yes	Yes	1	Previously diagnosed	139	63	133	54	Yes	No		Yes	9898	8585	9898	No	No		No	No	Yes	Yes	Male	67	YES (CARD SHOWN)	Yes	PERIURBAN	College/University completed	Currently married	Retired	8	3	4	NO		YES	18	NO		0		4	1	Never	Yes	40	YES	4	8585	YES
Yes	No	0		122	74	116	78	No	Yes	Previously diagnosed	No	6.2	9898	8.1	No	No	No	No	No	Yes	Yes	Male	45	YES (CARD SHOWN)	No	URBAN	High school completed	Currently married	Unemployed (able to work)	13	4	6	NO		YES	10	NO		0		2	1	Never	No		NO
Yes	Yes	1	Previously diagnosed	111	71	111	62	No	No		No	9898	9898	9898	No	No	No	No	No	Yes	Yes	Female	56	YES (CARD SHOWN)	No	RURAL	Primary school completed	Currently married	Unemployed (able to work)	6	3	5	NO		NO		NO		2	1	4	1	Never	Yes	20	YES	6	0	YES
Yes	Yes	1	Previously diagnosed	167	91	161	90	Yes	No		Yes				No	No	No	No	No	Yes	Yes	Male	54	YES (CARD SHOWN)	No	RURAL	College/University completed	Currently married	Government employee	6	4	3	NO		NO		NO		5	2	6	3	Never	Yes	45	YES	1	1	YES
Yes	Yes	1	Previously diagnosed	138	77	144	73	No	Yes	Previously diagnosed	No	11.4	9898	10.4	No	No	No	No	No	Yes	Yes	Female	64	YES (CARD SHOWN)	No	URBAN	No formal schooling	Widowed	Unemployed (unable to work)	2	0	2	NO		NO		NO		3	3	2	3	Never	Yes	25	YES	3	9898	YES
Yes	Yes	1	Previously diagnosed	184	94	182	89	No	No		No	13.4	9898	9	No	No	No	No	No	Yes	Yes	Female	50	NO	Yes	URBAN	Secondary school completed	Currently married	Self-employed	6	2	2	NO		NO		NO		6	2	7	2	Never	Yes	30	YES	4		YES
Yes	Yes	1	Previously diagnosed	127	71	131	67	No	No		Yes	9898	9898	9898	No	No	No	No	No	Yes	Yes	Female	53	YES (CARD SHOWN)	No	RURAL	Primary school completed	Currently married	Farmer	3	1	2	NO		NO		NO		2	1	6	2	Never	Yes	35	YES	7	6	YES
Yes	No	0		133	77	127	76	Yes	Yes	Previously diagnosed	No	8585	9898	8585	No	No	No	No	No	Yes	Yes	Female	51	YES (CARD SHOWN)	No	URBAN	College/University completed	Currently married	Government employee	6	2	4	NO		NO		NO		4	3	6	5	Very often	No		NO
Yes	No	0		137	64	145	68	No	Yes	Previously diagnosed	No	9.2	9898	9.7	No	No	No	No	No	Yes	Yes	Female	56	YES (CARD SHOWN)	No	URBAN	Secondary school completed	Currently married	Trader	9	4	5	NO		NO		NO		0		6	5	Very often	Yes	40	NO
Yes	Yes	1	Previously diagnosed	141	77	119	69	Yes	No		Yes	9898	9898	9898	No	No	No	No	No	Yes	Yes	Male	60	YES (CARD SHOWN)	Yes	RURAL	High school completed	Currently married	Government employee	7	2	4	NO		NO		YES	3-4 days per week	3	1	6	2	Never	Yes	25	YES	1	0	YES
Yes	Yes	1	Previously diagnosed	161	92	140	89	No	No		Yes	9898	9898	9898	No	No	No	No	No	Yes	Yes	Male	57	YES (CARD SHOWN)	No	RURAL	College/University completed	Currently married	Government employee	5	0	3	NO		NO		NO		3	2	7	3	Never	Yes	15	YES	1	0	YES
Yes	Yes	1	Previously diagnosed	155	86	152	89	No	No		No	9898	9898	9898	No	No	No	No	No	Yes	Yes	Female	73	YES (CARD SHOWN)	No	URBAN	No formal schooling	Currently married	Trader	9	2	5	NO		NO		NO		1	1	5	4	Very often	No		YES	16	9898	YES
Yes	Yes	1	Previously diagnosed	145	87	134	86	Yes	No		Yes				No	No	No	No	No	Yes	Yes	Female	49	YES (CARD SHOWN)	No	RURAL	Primary school completed	Currently married	Farmer	10	5	6	NO		NO		NO		4	2	7	2	Never	Yes	60	YES	3	7	YES
Yes	Yes	1	Previously diagnosed	119	76	109	73	No	No		No	9898	9898	9898	No	No	No	No	No	Yes	Yes	Female	34	YES (CARD SHOWN)	No	RURAL	Primary school completed	Currently married	Government employee	3	1	1	NO		NO		NO		0		5	2	Never	Yes	50	YES	2	11	YES
Yes	No	0		119	78	108	77	No	Yes	Previously diagnosed	No	12.8	9898	10.3	No	No	No	No	No	Yes	Yes	Female	43	YES (CARD SHOWN)	No	URBAN	High school completed	Currently married	Homemaker	6	2	4	NO		NO		NO		5	1	7	2	Never	No		NO
Yes	Yes	1	Previously diagnosed	150	99	158	95	No	Yes	Previously diagnosed	No	12.9	9898	9.1	No	No	No	No	No	Yes	Yes	Male	73	YES (CARD SHOWN)	No	URBAN	Less than primary school	Currently married	Government employee	9	2	6	NO		NO		NO		3	2	7	4	Occasionally	Yes	40	YES	4	9898	YES
Yes	No	0		131	73	128	73	No	Yes	Previously diagnosed	No	4.7	9898	8585	No	No	No	No	No	Yes	Yes	Male	61	YES (CARD SHOWN)	No	URBAN	No formal schooling	Currently married	Government employee	7	2	5	NO		NO		NO		2	1	3	1	Never	Yes	45	NO
Yes	Yes	1	Previously diagnosed	130	88	134	80	No	Yes	Previously diagnosed	No	3.6	9898	0	No	No	No	No	No	Yes	Yes	Female	64	NO	No	PERIURBAN	Primary school completed	Widowed	Farmer	5	2	4	NO		NO		NO		2	2	6	3	Never	No		YES	4	9898	YES
Yes	No	1		118	801	120	81	No	No		Yes	9898	8585	9898	No	No		No	No	Yes	Yes	Female	61	YES (CARD SHOWN)	No	PERIURBAN	No formal schooling	Widowed	Homemaker	10	0	8	NO		NO		NO		4	1	7	2	Occasionally	Yes	20	YES	2	8585	YES
Yes	Yes	1	Previously diagnosed	234	107	211	103	No	No		No	9898	9898	9898	No	No	No	No	No	Yes	Yes	Female	77	YES (CARD SHOWN)	No	URBAN	No formal schooling	Currently married	Unemployed (unable to work)	7	0	3	NO		NO		NO		0		3	1	Never	No		YES	2	9898	YES
Yes	Yes	1	Previously diagnosed	135	87	143	88	No	Yes	Previously diagnosed	Yes	11.8	9898	9.7	No	No	No	No	No	Yes	Yes	Female	43	YES (CARD SHOWN)	No	PERIURBAN	Less than primary school	Currently married	Self-employed	5	3	1	NO		NO		NO		2	1	4	3	Never	No		NO
Yes	Yes	1	Previously diagnosed	163	92	183	88	No	Yes	Previously diagnosed	No	6	9898	6.3	No	No	No	No	No	Yes	Yes	Female	78	YES (CARD SHOWN)	No	PERIURBAN	Non-formal education	Divorced	Unemployed (unable to work)	4	0	5	NO		NO		NO		2	3	3	3	Never	No		YES	50	9898	YES
Yes	Yes	1	Previously diagnosed	152	95	149	93	No	Yes	Previously diagnosed	No	6.7	9898	6	No	No	No	No	No	Yes	Yes	Female	68	YES (CARD SHOWN)	No	URBAN	Primary school completed	Currently married	Self-employed	2	0	2	NO		NO		NO		3	1	6	1	Never	No		YES	3	9898	YES
Yes	Yes	1	Previously diagnosed	133	89	118	86	Yes	No			9898	9898	9898		No	No	No	No	Yes	Yes	Female	43	YES (CARD SHOWN)	No	URBAN	Less than primary school	Divorced	Unemployed (unable to work)	1	0	1	NO		NO		YES	NONE	1	1	1	1	Never	No		YES	8	0	YES
Yes	Yes	1	Previously diagnosed	123	65	114	63	Yes	Yes	Previously diagnosed	No	5.2	9898	12.1	Yes	No	No	No	No	Yes	Yes	Female	43	YES (CARD SHOWN)	No	URBAN	Primary school completed	Currently married	Self-employed	6	1	3	NO		NO		NO		0		0		Never	No		YES	1	9898	YES
Yes	Yes	1	Previously diagnosed	128	66	130	63	No	Yes	Previously diagnosed	No	10	9898	7.2	No	No	No	No	No	Yes	Yes	Female	64	YES (CARD SHOWN)	No	URBAN	Less than primary school	Divorced	Unemployed (unable to work)	4	3	4	NO		NO		NO		7	2	7	2	Never	Yes	30	YES	6	9898	YES
Yes	Yes	1	Previously diagnosed	152	87	135	82	No	No		Yes	9898	9898	9898	No	No	No	No	No	Yes	Yes	Female	61	YES (CARD SHOWN)	No	RURAL	No formal schooling	Currently married	Farmer	6	2	4	NO		NO		NO		3	1	7	2	Never	Yes	20	YES	8	6	YES
Yes	Yes	1	Previously diagnosed	159	77	139	76	Yes	Yes	Previously diagnosed	Yes	11.8			Yes	No	No	No	No	Yes	Yes	Female	70	YES (CARD NOT SHOWN)	No	URBAN	No formal schooling	Widowed	Trader	4	1	3	NO		NO		NO		0		0		Never	Yes	15	YES	10	0	YES
Yes	Yes	1	Previously diagnosed	140	78	140	76	Yes	Yes	Previously diagnosed	No	8.1	9898	6.7	Yes	No	No	No	No	Yes	Yes	Female	63	YES (CARD SHOWN)	No	URBAN	Primary school completed	Divorced	Unemployed (unable to work)	3	0	2	NO		NO		NO		2	2	2	2	Never	Yes	15	YES	18	9898	YES
Yes	No	1		103	87	132	81	Yes	No		No	6.2	9898	6.3	Yes	No	No	No	No	Yes	Yes	Male	42	YES (CARD SHOWN)	No	PERIURBAN	No formal schooling	Currently married	Self-employed	2	0	1	NO		NO		NO		1	1	4	2	Never	Yes	60	YES	5	9898	YES
Yes	Yes	1	Previously diagnosed	140	65	131	69	Yes	No			9898	9898	9898		No	No	No	No	Yes	Yes	Male	58	YES (CARD SHOWN)	No	PERIURBAN	College/University completed	Currently married	Government employee	11	5	7	NO		NO		NO		7	6	7	2	Never	Yes	35	YES	6	0	YES
Yes	Yes	1	Previously diagnosed	146	82	143	78	No	Yes	Previously diagnosed	No	7.9	9898	8.4	No	No	No	No	No	Yes	Yes	Male	73	YES (CARD SHOWN)	No	RURAL	Less than primary school	Currently married	Self-employed	7	2	2	NO		NO		NO		2	1	3	1	Never	Yes	20	YES	15	2	YES
Yes	Yes	1	Previously diagnosed	173	87	166	89	No	Yes	Previously diagnosed	Yes	19.9			No	No	No	No	No	Yes	Yes	Female	79	YES (CARD SHOWN)	No	URBAN	No formal schooling	Divorced	Unemployed (unable to work)	10	5	6	NO		NO		NO		1	1	1	1	Never	Yes	10	YES	10	0	YES
Yes	Yes	1	Previously diagnosed	165	85	156	92	Yes	Yes	Previously diagnosed	Yes	10.4	9898	6.8	Yes	No	No	No	No	Yes	Yes	Female	57	YES (CARD SHOWN)	No	PERIURBAN	High school completed	Widowed	Unemployed (able to work)	3	0	2	NO		NO		NO		7	2	6	3	Never	Yes	20	NO
Yes	Yes	1	Previously diagnosed	177	90	182	86	Yes	No		No				No	No	No	No	No	Yes	Yes	Female	55	YES (CARD SHOWN)	No	RURAL	No formal schooling	Currently married	Trader	5	2	4	NO		NO		NO		5	1	7	2	Never	No		YES	14	0	YES
Yes	Yes	1	Previously diagnosed	203	130	169	111	No	Yes	Previously diagnosed	Yes	18.4			No	No	No	No	No	Yes	Yes	Female	47	YES (CARD SHOWN)	No	URBAN	No formal schooling	Divorced	Unemployed (unable to work)	2	0	2	NO		NO		NO		0		2	2	Occasionally	No		YES	8		YES
Yes	Yes	1	Newly diagnosed	128	86	123	84	No	No		No					No	No	No	No	Yes	Yes	Female	58	YES (CARD SHOWN)	No	PERIURBAN	No formal schooling	Divorced	Farmer	10	0	1	NO		NO		NO		4	1	3	1	Never	Yes	25	YES	0	1	YES
Yes	Yes	1	Previously diagnosed	132	96	141	91	Yes	Yes	Previously diagnosed	No	19.5	9898	13.2	No	No	No	No	No	Yes	Yes	Female	49	YES (CARD SHOWN)	No	RURAL	High school completed	Currently married	Trader	6	1	3	NO		NO		NO		5	2	6	3	Never	No		NO
Yes	Yes	1	Previously diagnosed	154	91	151	87	Yes	No							No	No	No	No	Yes	Yes	Male	73	YES (CARD SHOWN)	No	URBAN	High school completed	Currently married	Retired	7	1	2	NO		NO		NO		3	1	6	2	Never	No		YES	46	0	YES
Yes	Yes	1		148	90	147	91	No	Yes	Previously diagnosed	No	9.7			No	No	No	No	No	Yes	Yes	Male	51	YES (CARD SHOWN)	No	URBAN	High school completed	Never married	Trader	5	2	3	NO		YES	15	NO		3	2	3	2	Never	Yes	15	NO
Yes	Yes	1	Previously diagnosed	134	78	130	70	No	No		Yes				No	No	No	No	No	Yes	Yes	Male	35	YES (CARD SHOWN)	No	RURAL	Primary school completed	Currently married	Farmer	10	5	4	NO		NO		NO		4	1	7	2	Never	No		YES	3		YES
Yes	Yes	1	Previously diagnosed	151	88	136	88	Yes	No		Yes	9898	9898	9898	No	No	No	No	No	Yes	Yes	Female	54	YES (CARD SHOWN)	No	PERIURBAN	Secondary school completed	Divorced	Trader	1	0	1	NO		NO		NO		1	1	5	2	Never	No		YES	15	9898	YES
Yes	Yes	1	Previously diagnosed	100	60	104	64	Yes	No							No	No	No	No	Yes	Yes	Female	59	YES (CARD SHOWN)	No	RURAL	No formal schooling	Seperated	Farmer	3	0	2	NO		NO		NO		4	1	7	1	Never	Yes	10	YES	5	0	YES
Yes	No	0		110	77	117	70	No	Yes	Previously diagnosed	No	7.2	9898	5.8	No	No	No	No	No	Yes	Yes	Female	64	YES (CARD SHOWN)	No	RURAL	Less than primary school	Currently married	Farmer	3	0	2	NO		NO		NO		2	2	6	3	Never	Yes	30	NO
Yes	Yes	1	Previously diagnosed	113	76	124	69	Yes	Yes	Previously diagnosed	No	5.1			No	No	No	No	No	Yes	Yes	Female	62	YES (CARD SHOWN)	No	URBAN	Less than primary school	Currently married	Trader	7	1	5	NO		YES	1	NO		2	2	2	2	Never	No		YES	6	0	YES
Yes	Yes	1	Previously diagnosed	150	78	148	74	Yes	No		Yes	9898	9898	9898	Yes	No	No	No	No	Yes	Yes	Female	64	YES (CARD SHOWN)	No	URBAN	Secondary school completed	Widowed	Unemployed (unable to work)	7	3	5	NO		NO		NO		0		7	1	Never	No		YES	5	0	YES
Yes	Yes	1	Previously diagnosed	144	78	144	71	No	Yes	Previously diagnosed	No	7.8	9898	6.6	No	No	No	No	No	Yes	Yes	Female	79	YES (CARD SHOWN)	No	PERIURBAN	No formal schooling	Widowed	Unemployed (unable to work)	23	5	5	NO		NO		NO		1	1	5	4	Never	No		YES	15	9898	YES
Yes	No	0		129	80	128	81	No	Yes	Previously diagnosed	No	7.1	9898	7.9	No	No	No	No	No	Yes	Yes	Male	53	YES (CARD SHOWN)	No	PERIURBAN	Primary school completed	Currently married	Self-employed	12	8	5	NO		NO		NO		4	2	4	3	Never	No		YES	2	9898	YES
Yes	Yes	1	Previously diagnosed	185	116	187	113	Yes	No		Yes	9898	6.1	9898	No	No	No	No	No	Yes	Yes	Male	75	YES (CARD SHOWN)	No	URBAN	No formal schooling	Currently married	Trader	3	0	1	NO		NO		NO		4	2	3	2	Never	Yes	30	YES	11	0	YES
Yes	Yes	1	Previously diagnosed	207	105	190	97	No	No							No	No	No	No	Yes	Yes	Female	38	YES (CARD SHOWN)	No	URBAN	High school completed	Currently married	Self-employed	9	4	6	NO		NO		NO		6	2	4	2	Never	No		YES	6		YES
Yes	Yes	1	Previously diagnosed	135	79	133	78	Yes	No		Yes	9898	9898	9898	No	No	No	No	No	Yes	Yes	Female	54	YES (CARD SHOWN)	No	PERIURBAN	Primary school completed	Currently married	Trader	2	0	1	NO		NO		NO		4	2	5	2	Never	Yes	30	YES	5	9898	YES
Yes	No	0		192	99	189	102	Yes	Yes	Previously diagnosed	No	7.3	7979	7979	Yes	No	No	No	No	Yes	Yes	Male	58	YES (CARD SHOWN)	No	PERIURBAN	College/University completed	Currently married	Government employee	7	1	2	NO		NO		NO		3	4	3	4	Never	Yes	20	YES	10	7	YES
Yes	No	0		137	87	138	87	Yes	No			10.4	9898	7979	No	No	No	No	No	Yes	Yes	Female	57	YES (CARD SHOWN)	No	URBAN	No formal schooling	Currently married	Self-employed	7	0	4	NO		NO		YES	1-3 days per month	7	3	1	1	Never	No		NO
Yes	Yes	1	Previously diagnosed	167	95	159	95	Yes	No		Yes	8585	8585	8585		No		No	No	Yes	Yes	Male	49	YES (CARD SHOWN)	No	RURAL	Secondary school completed	Currently married	Government employee	21	8	20	NO		NO		NO		1	1	1	1	Rarely	Yes	60	YES	1		YES
Yes	Yes	1	Previously diagnosed	158	89	165	90	No	Yes	Previously diagnosed	No	11.5	9898	5.8	No	No	No	No	No	Yes	Yes	Male	74	YES (CARD SHOWN)	No	RURAL	College/University completed	Currently married	Retired	5	2	2	NO		NO		NO		4	2	6	2	Never	Yes	15	YES	3	4	YES
Yes	No	0		123	64	118	64		Yes	Previously diagnosed	No	7.8			No	No	No	No	No	Yes	Yes	Female	70	YES (CARD SHOWN)	No	PERIURBAN	Less than primary school	Divorced	Farmer	10	3	5	NO		NO		NO		5	3	4	2	Occasionally	Yes	30	NO
Yes	Yes	1	Previously diagnosed	133	68	132	65	No	Yes	Previously diagnosed	Yes	18.9	9898	11.5	Yes	No	No	No	No	Yes	Yes	Female	68	YES (CARD SHOWN)	No	URBAN	No formal schooling	Widowed	Unemployed (unable to work)	3	0	2	NO		NO		NO		0		1	1	Never	Yes	30	YES	6	0	NO
Yes	Yes	1	Previously diagnosed	157	105	150	96	Yes	No		No	9898	8585	9898	No	No		No	No	Yes	Yes	Male	35	YES (CARD SHOWN)	No	PERIURBAN	College/University completed	Currently married	Self-employed	5	0	3	NO		NO		NO		4	1	7	2	Never	No		YES	8585	2	YES
Yes	Yes	1	Previously diagnosed	152	83	151	81	No	No		Yes				No	No	No	No	No	Yes	Yes	Female	78	YES (CARD SHOWN)	No	RURAL	No formal schooling	Widowed	Trader	6	0	3	NO		NO		NO		3	1	7	1	Never	No		YES	3	0	YES
Yes	Yes	1	Previously diagnosed	135	83	124	79	Yes	No		Yes	9898	9898	9898		No	No	No	No	Yes	Yes	Female	38	YES (CARD SHOWN)	No	URBAN	Less than primary school	Currently married	Self-employed	8	2	5	NO		NO		NO		3	2	3	2	Never	No		YES	6	0	YES
Yes	Yes	1	Previously diagnosed	140	90	125	87	No	No		No	9898	9898	9898	No	No	No	No	No	Yes	Yes	Female	59	YES (CARD SHOWN)	No	RURAL	High school completed	Widowed	Government employee	5	4	1	NO		NO		NO		0		6	1	Never	Yes	40	YES	2	0	YES
Yes	Yes	1	Previously diagnosed	149	75	154	73	No	Yes	Previously diagnosed	Yes	5.9	9898	6.3	No	No	No	No	No	Yes	Yes	Male	80	YES (CARD SHOWN)	No	RURAL	No formal schooling	Currently married	Unemployed (unable to work)	5	2	3	NO		NO		NO		1	2	6	2	Never	No		YES	10	0	YES
Yes	Yes	1	Previously diagnosed	157	88	156	88	No	Yes	Previously diagnosed	No	8.1	9898	7	No	No	No	No	No	Yes	Yes	Female	57	YES (CARD SHOWN)	No	RURAL	Less than primary school	Widowed	Farmer	6	4	3	NO		NO		NO		3	1	7	1	Never	Yes	20	YES	2	0	YES
Yes	Yes	1	Previously diagnosed	131	85	123	82	No	No		No	9898	9898	9898		No	No	No	No	Yes	Yes	Female	70	YES (CARD SHOWN)	No	RURAL	High school completed	Widowed	Farmer	5	1	3	NO		NO		NO		2	1	7	2	Never	Yes	20	YES	10	4	YES
Yes	Yes	1	Previously diagnosed	160	64	163	72	No	Yes	Previously diagnosed		11.4	9898	11.8	Yes	No	No	No	No	Yes	Yes	Female	86	YES (CARD SHOWN)	No	PERIURBAN	No formal schooling	Divorced	Unemployed (unable to work)	10	2	5	NO		NO		NO		1	1	7	2	Never	Yes	15	YES	4	9898	YES
Yes	Yes	1	Previously diagnosed	185	90	186	110	No	Yes	Previously diagnosed	No	10.2	9898	12.4	No	No	No	No	No	Yes	Yes	Male	75	YES (CARD SHOWN)	No	URBAN	Secondary school completed	Currently married	Self-employed	20	9	7	NO		YES	15	NO		4	2	3	2	Never	No		YES	10	0	YES
Yes	Yes	1	Previously diagnosed	142	75	131	80	No	Yes	Previously diagnosed	Yes				No	No	No	No	No	Yes	Yes	Male	79	YES (CARD SHOWN)	No	PERIURBAN	College/University completed	Currently married	Self-employed	10	1	6	NO		YES	40	NO		7	3	7	3	Never	Yes	30	YES	3		YES
Yes	Yes	1	Previously diagnosed	119	87	122	88	Yes	No		Yes	9898	8.9	9898	No	No	No	No	No	Yes	Yes	Female	54	YES (CARD SHOWN)	No	URBAN	Secondary school completed	Currently married	Trader	7	5	4	NO		NO		NO		5	3	4	2	Never	No		YES	6	4	YES
Yes	Yes	1	Previously diagnosed	168	96	167	94	Yes	No		No	7979	7979	7979	No	No	No	No	No	Yes	Yes	Female	71	YES (CARD SHOWN)	No	PERIURBAN	No formal schooling	Divorced	Unemployed (unable to work)	3	1	2	NO		NO		NO		4	2	3	4	Never	Yes	30	YES	7	6	YES
Yes	Yes	1	Newly diagnosed	150	81	146	90	No	No		No	9898	8585	9898	No	No		No	No	Yes	Yes	Male	54	YES (CARD SHOWN)	No	PERIURBAN	High school completed	Currently married	Retired	8	6	1	NO		NO		NO		0		0		Never	Yes	20	NO
Yes	Yes	1	Previously diagnosed	105	66	99	62	No	No		No	9898	9898	9898	No	No	No	No	No	Yes	Yes	Female	57	YES (CARD SHOWN)	No	RURAL	Primary school completed	Divorced	Unemployed (unable to work)	3	1	3	NO		NO		YES	1-3 days per month	5	4	7	2	Never	No		YES	15	7979	YES
Yes	Yes	1	Previously diagnosed	122	70	112	71	No	Yes	Previously diagnosed	No	6.9	7979	7979	No	No	No	No	No	Yes	Yes	Female	66	YES (CARD SHOWN)	No	PERIURBAN	High school completed	Currently married	Trader	7	0	4	NO		NO		NO		4	4	3	4	Never	No		YES	5	7979	YES
No	Yes	1	Previously diagnosed	135	73	114	72	No	No		Yes				No	No	No	No	No	Yes	Yes	Female	43	YES (CARD SHOWN)	No	RURAL	No formal schooling	Currently married	Trader	6	4	3	NO		NO		NO		0		2	3	Rarely	Yes	40	YES	4		YES
Yes	Yes	1	Previously diagnosed	141	95	130	97	No	No		No	9898	9898	9898	No	No	No	No	No	Yes	Yes	Female	62	YES (CARD SHOWN)	No	PERIURBAN	Less than primary school	Widowed	Trader	6	4	3	NO		NO		NO		1	2	2	4	Never	No		YES	3	7979	YES
Yes	Yes	1	Previously diagnosed	127	63	143	99	No	No		No	9898	9898	9898	No	No	No	No	No	Yes	Yes	Female	70	YES (CARD SHOWN)	No	PERIURBAN	No formal schooling	Widowed	Unemployed (unable to work)	7	2	6	NO		NO		NO		0		7	1	Occasionally	No		YES	8	7979	YES
Yes	Yes	1	Previously diagnosed	159	73	160	68	No	No		Yes	9898	9898	9898	No	No	No	No	No	Yes	Yes	Female	68	YES (CARD SHOWN)	Yes	RURAL	Less than primary school	Currently married	Unemployed (unable to work)	5	1	3	NO		NO		NO		1	1	7	2	Never	Yes	15	YES	18	0	YES
Yes	Yes	1	Previously diagnosed	147	87	142	71	Yes	No		Yes				No	No	No	No	No	Yes	Yes	Female	59	YES (CARD SHOWN)	No	RURAL	High school completed	Currently married	Trader	3	1	2	NO		NO		NO		2	1	7	2	Never	Yes	10	YES	5	2	YES
Yes	Yes	1	Previously diagnosed	158	80	151	77	No	Yes	Previously diagnosed	No	7	9898	7.2	No	No	No	No	No	Yes	Yes	Female	50	YES (CARD SHOWN)	No	RURAL	Primary school completed	Divorced	Trader	2	1	1	NO		NO		NO		0		5	2	Never	Yes	15	YES	5	0	YES
Yes	Yes	1	Previously diagnosed	121	84	119	85	No	No		No					No	No	No	No	Yes	Yes	Female	59	YES (CARD NOT SHOWN)	No	RURAL	High school completed	Currently married	Trader	9	4	5	NO		NO		NO		2	1	7	1	Never	No		YES	5	0	YES
Yes	Yes	1	Previously diagnosed	174	101	176	100	No	No		Yes	9898	8.7	9898		No	No	No	No	Yes	Yes	Female	65	YES (CARD SHOWN)	No	URBAN	No formal schooling	Currently married	Unemployed (unable to work)	1	0	1	NO		NO		NO		0		0		Never	No		YES	10	9898	YES
Yes	Yes	1	Previously diagnosed	150	103	144	108	Yes	No		Yes					No		No	No	Yes	Yes	Male	55	YES (CARD SHOWN)	No	RURAL	Secondary school completed	Currently married	Self-employed	15	12	8	YES	20	NO		NO		0		0		Rarely	No		YES	4		YES
Yes	Yes	1	Previously diagnosed	109	79	110	80	No	No		No	9898	9898	9898	No	No	No	No	No	Yes	Yes	Female	48	YES (CARD SHOWN)	No	RURAL	College/University completed	Never married	Government employee	6	4	3	NO		NO		YES	NOT APPLICABLE	7	8	7	8	Never	No		YES	3	4	YES
Yes	Yes	1	Previously diagnosed	176	96	155	97	No	No		Yes	9898	8585	9898	No	No		No	No	Yes	Yes	Female	36	YES (CARD SHOWN)	No	URBAN	No formal schooling	Never married	Unemployed (unable to work)	7	5	2	NO		NO		NO		2	0	5	2	Never	No		YES	6	8585	YES
Yes	Yes	1	Previously diagnosed	139	87	133	80	Yes	No		Yes					No		No	No	Yes	Yes	Male	83	YES (CARD SHOWN)	No	RURAL	No formal schooling	Currently married	Unemployed (unable to work)	50	30	16	NO		NO		NO		1	1	1	1	Very often	No		YES	8		YES
Yes	Yes	1	Previously diagnosed	143	92	125	87	No	No		Yes					No	No	No	No	Yes	Yes	Female	53	YES (CARD SHOWN)	No	RURAL	Less than primary school	Divorced	Unemployed (unable to work)	2	0	1	NO		NO		NO		2	1	7	2	Never	Yes	20	YES	1	0	YES
Yes	Yes	1	Previously diagnosed	105	63	100	61	No	Yes	Previously diagnosed	Yes	15.1	9898	10	No	No	No	No	No	Yes	Yes	Female	47	YES (CARD SHOWN)	No	URBAN	Primary school completed	Divorced	Unemployed (able to work)	4	1	3	NO		NO		NO		0		7	2	Never	No		YES	8	0	YES
Yes	Yes	1	Previously diagnosed	136	64	125	81	Yes	No		No	9898	9898	9898	No	No	No	No	No	Yes	Yes	Female	70	YES (CARD SHOWN)	No	PERIURBAN	No formal schooling	Widowed	Unemployed (unable to work)	5	2	3	NO		NO		NO		5	2	6	2	Very often	Yes	30	YES	3	9898	YES
Yes	Yes	1	Previously diagnosed	144	90	141	90	No	No		No				No	No	No	No	No	Yes	Yes	Female	50	YES (CARD SHOWN)	No	RURAL	High school completed	Cohabitating	Trader	5	1	4	NO		NO		NO		0		7	1	Never	Yes	20	YES	5	0	YES
Yes	Yes	1	Previously diagnosed	173	79	152	81	No	No		No				No	No	No	No	No	Yes	Yes	Female	76	YES (CARD SHOWN)	No	RURAL	No formal schooling	Widowed	Farmer	5	0	3	NO		NO		NO		4	2	7	2	Never	Yes	30	YES	20	2	YES
Yes	No	0		117	83	128	87	No	Yes	Previously diagnosed	No	12.9	9898	7.6	No	No	No	No	No	Yes	Yes	Male	63	YES (CARD SHOWN)	No	RURAL	High school completed	Currently married	Farmer	8	4	5	YES	1	YES	2	YES	3-4 days per week	0		7	2	Rarely	Yes	30	NO
Yes	Yes	1	Previously diagnosed	113	70	115	70	Yes	No		No					No	No	No	No	Yes	Yes	Male	44	YES (CARD SHOWN)	No	RURAL	Primary school completed	Currently married	Farmer	6	2	4	NO		NO		NO		3	1	7	2	Never	Yes	20	YES	1	10	YES
Yes	No	0		112	79	107	72	No	Yes	Previously diagnosed	No	6	9898	10.1	No	No	No	No	No	Yes	Yes	Female	40	YES (CARD SHOWN)	No	URBAN	Secondary school completed	Never married	Private Company Employee	6	1	4	NO		NO		YES	1-3 days per month	1	2	7	2	Very often	Yes	45	NO
Yes	Yes	1	Previously diagnosed	110	68	106	64	No	No							No	No	No	No	Yes	Yes	Female	49	YES (CARD SHOWN)	No	RURAL	No formal schooling	Currently married	Farmer	2	0	1	NO		NO		NO		1	1	6	1	Never	Yes	30	YES	1		YES
Yes	Yes	1	Previously diagnosed	95	64	117	67	No	No		No	9898	9898	9898	No	No	No	No	No	Yes	Yes	Female	48	YES (CARD SHOWN)	No	RURAL	No formal schooling	Currently married	Farmer	8	6	4	NO		NO		NO		0		6	1	Never	Yes	25	YES	2	0	YES
Yes	Yes	1	Newly diagnosed	146	80	118	84	No	No		No	9898	9898	9898	No	No		No	No	Yes	Yes	Female	33	YES (CARD SHOWN)	No	RURAL	Less than primary school	Currently married	Self-employed	5	3	2	NO		NO		NO		4	1	6	3	Never	Yes	5	YES	4	0	YES
Yes	No	0		124	78	121	81	No	Yes	Previously diagnosed	No	11.4			No	No	No	No	No	Yes	Yes	Female	50	YES (CARD SHOWN)	No	URBAN	High school completed	Never married	Trader	10	4	5	NO		NO		NO		1	1	3	3	Never	No		NO
Yes	Yes	1	Previously diagnosed	184	102	171	99	No	No		No	9898	9898	9898		No	No	No	No	Yes	Yes	Female	72	YES (CARD SHOWN)	No	URBAN	No formal schooling	Widowed	Farmer	7	5	3	NO		NO		NO		2	2	7	1	Never	No		YES	20	0	YES
Yes	Yes	1	Previously diagnosed	147	78	150	76	Yes	No		Yes					No		No	No	Yes	Yes	Female	75	YES (CARD SHOWN)	No	RURAL	No formal schooling	Widowed	Unemployed (unable to work)	17	7	6	NO		NO		NO		0		2	1	Rarely	No		YES		2	YES
Yes	Yes	1	Previously diagnosed	128	94	124	92	No	No		Yes					No	No	No	No	Yes	Yes	Female	44	YES (CARD SHOWN)	No	RURAL	No formal schooling	Currently married	Self-employed	10	3	6	NO		NO		NO		1	1	1	1	Very often	Yes	30	YES	6
Yes	Yes	1	Previously diagnosed	150	92	139	88	Yes	No		No	9898	9898	9898	No	No	No	No	No	Yes	Yes	Female	61	YES (CARD SHOWN)	No	URBAN	Non-formal education	Currently married	Private Company Employee	10	4	3	NO		NO		NO		7	1	7	2	Never	Yes	30	YES	28	9898	YES
Yes	Yes	1	Previously diagnosed	130	89	137	88	No	No		Yes								No	No	Yes	Male	71	YES (CARD SHOWN)	No	RURAL	No formal schooling	Currently married	Unemployed (able to work)	14	0	5	NO		NO		NO		1	1	1	1	Never	No		YES		3	YES
Yes	Yes	1	Previously diagnosed	123	63	117	64	No	No		Yes					No		No	No	Yes	Yes	Male	76	YES (CARD SHOWN)	No	RURAL	No formal schooling	Currently married	Unemployed (unable to work)	20	7	5	NO		NO		NO		2	2	3	2	Occasionally	Yes	10	YES	6
Yes	Yes	1	Previously diagnosed	150	110	146	99	No	No		Yes					No		No	No	Yes	Yes	Female	77		No	RURAL	No formal schooling	Widowed	Trader	4	3	1	NO		NO		NO		1	1	1	1	Rarely	No		YES	4		YES
Yes	Yes	1	Previously diagnosed	193	88	203	89	No	Yes	Previously diagnosed						No		No	No	Yes	Yes	Female	38	YES (CARD SHOWN)	No	PERIURBAN	Secondary school completed	Currently married	Unemployed (unable to work)	5	1	2	NO		NO		NO		2	1	7	1	Never	Yes	30	YES	2		YES
Yes	Yes	1	Previously diagnosed	126	82	124	78	Yes	No		No	9898	9898	9898	No	No	No	No	No	Yes	Yes	Male	62	YES (CARD SHOWN)	No	URBAN	College/University completed	Currently married	Retired	32	10	15	NO		NO		NO		4	2	6	5	Rarely	Yes	50	YES	4	9898	YES
Yes	Yes	1	Previously diagnosed	99	69	106	71	Yes	No		No	9898	9898	9898	No	No	No	No	No	Yes	Yes	Female	57	YES (CARD SHOWN)	No	URBAN	College/University completed	Divorced	Government employee	10	3	3	NO		NO		NO		6	1	6	2	Never	Yes	15	YES	7	9898	YES
Yes	Yes	1	Previously diagnosed	132	74	117	74	No	Yes	Previously diagnosed	No	8			No	No	No		No	Yes	Yes	Male	52	YES (CARD SHOWN)	No	RURAL	Less than primary school	Currently married	Self-employed	9	6	5	NO		NO		YES	1-3 days per month	7	3	0		Never	No		NO
Yes	Yes	1	Previously diagnosed	163	102	143	97	No	Yes	Previously diagnosed	No	14.3	9898	10.3	No	No	No	No	No	Yes	Yes	Female	70	YES (CARD SHOWN)	No	RURAL	No formal schooling	Widowed	Unemployed (unable to work)	3	1	3	NO		NO		NO		1	1	7	2	Never	Yes	30	YES	4	0	YES
Yes	Yes	1	Previously diagnosed	173	90	169	88	No	No		Yes				No	No	No	No	No	Yes	Yes	Female	52	YES (CARD SHOWN)	No	RURAL	High school completed	Divorced	Self-employed	2	1	1	NO		NO		NO		2	2	5	1	Never	No		YES	2	0	YES
Yes	Yes	1	Previously diagnosed	174	93	178	90	No	No		Yes				No	No	No	No	No	Yes	Yes	Female	62	YES (CARD SHOWN)	No	RURAL	No formal schooling	Widowed	Self-employed	6	4	3	NO		NO		NO		3	3	7	2	Never	Yes	30	YES	6	0	YES
Yes	Yes	1	Previously diagnosed	162	88	157	91	No	Yes	Previously diagnosed	No	6.4	9898	6.3	No	No	No	No	No	Yes	Yes	Female	63	YES (CARD SHOWN)	No	RURAL	Primary school completed	Widowed	Self-employed	3	1	2	NO		NO		NO		1	1	7	1	Never	Yes	30	YES	5	0	YES
Yes	Yes	1	Previously diagnosed	170	84	162	82	Yes	No		Yes	9898	9898	9898	No	No	No	No	No	Yes	Yes	Female	62	YES (CARD SHOWN)	No	URBAN	Secondary school completed	Seperated	Unemployed (able to work)	3	0	2	NO		NO		YES	1-3 days per month	1	1	3	1	Never	No		YES	20	0	YES
Yes	Yes	1	Previously diagnosed	154	95	147	90	No	Yes	Previously diagnosed	No	4.9	9898	8.2	No	No	No	No	No	Yes	Yes	Female	58	YES (CARD SHOWN)	No	URBAN	College/University completed	Currently married	Government employee	7	2	3	NO		NO		NO		5	1	5	2	Never	Yes	35	YES	9	9898	YES
Yes	Yes	1	Previously diagnosed	123	70	122	67	No	Yes	Previously diagnosed	No	5	9898	5.4	No	No	No	No	No	Yes	Yes	Female	64	YES (CARD SHOWN)	No	PERIURBAN	Secondary school completed	Currently married	Unemployed (unable to work)	5	1	3	NO		NO		YES	1-3 days per month	1	1	7	2	Rarely	Yes	45	YES	5	9898	YES
Yes	Yes	1	Previously diagnosed	118	66	108	60	Yes	No		No	9898	8585	9898	No	No		No	No	Yes	Yes	Male	47	YES (CARD SHOWN)	Yes	URBAN	College/University completed	Currently married	Government employee	6	4	2	NO		NO		NO		3	1	7	2	Rarely	No		YES	2	8585	YES
Yes	Yes	1	Previously diagnosed	188	124	189	90	No	No		No	9898	9898	9898	Yes	No	No	No	No	Yes	Yes	Female	54	YES (CARD SHOWN)	No	URBAN	Primary school completed	Widowed	Unemployed (unable to work)	5	4	3	NO		NO		NO		2	1	7	2	Never	Yes	35	YES	5	3	YES
Yes	Yes	1	Previously diagnosed	143	93	136	88	No	No		Yes	9898	9898	9898	No	No	No	No	No	Yes	Yes	Female	64	YES (CARD SHOWN)	No	RURAL	Secondary school completed	Currently married	Retired	6	3	3	NO		NO		NO		3	1	6	1	Never	No		YES	2	0	YES
Yes	No	0		136	66	134	60	No	Yes	Previously diagnosed	No	5.6	7979	5.3	Yes	No	No	No	No	Yes	Yes	Male	50	YES (CARD SHOWN)	No	URBAN	High school completed	Currently married	Self-employed	9	6	3	NO		NO		NO		5	3	4	4	Never	Yes	15	NO
Yes	Yes	1	Previously diagnosed	232	96	224	93	No	Yes	Previously diagnosed	No	8.8	9898	6.6	No	No	No	No	No	Yes	Yes	Female	51	YES (CARD SHOWN)	No	URBAN	No formal schooling	Currently married	Trader	10	6	4	NO		NO		NO		1	1	7	1	Never	Yes	30	YES	10	0	YES
Yes	Yes	1	Previously diagnosed	147	102	149	103	No	No		No	9898	9898	9898	No	No	No	No	No	Yes	Yes	Female	25	YES (CARD SHOWN)	No	URBAN	No formal schooling	Currently married	Trader	5	2	3	NO		NO		NO		2	1	4	2	Never	No		YES	1	1	YES
Yes	Yes	1	Previously diagnosed	170	85	154	84	No	No		Yes				No	No	No	No	No	Yes	Yes	Female	47	YES (CARD SHOWN)	No	URBAN	Primary school completed	Currently married	Trader	7	3	3	NO		NO		NO		5	3	7	3	Never	Yes	30	YES	3	11	YES
Yes	Yes	1	Previously diagnosed	159	91	145	77	No	No		Yes	9898	9898	9898	No	No	No	No	No	Yes	Yes	Female	64	YES (CARD SHOWN)	No	RURAL	Primary school completed	Widowed	Trader	3	0	3	NO		NO		NO		2	2	7	2	Never	Yes	60	YES	11	0	YES
Yes	Yes	1	Previously diagnosed	157	92	165	90	No	No		No	9898	9898	9898	No	No	No	No	No	Yes	Yes	Female	47	YES (CARD SHOWN)	No	RURAL	No formal schooling	Divorced	Farmer	1	0	1	NO		NO		NO		1	1	7	2	Never	Yes	10	YES	4	0	YES
Yes	Yes	1	Previously diagnosed	156	85	156	85	Yes	Yes	Previously diagnosed	Yes	7.8	9898	6.4	Yes	No	No	No	No	Yes	Yes	Female	74	YES (CARD SHOWN)	No	RURAL	No formal schooling	Widowed	Farmer	7	1	3	NO		NO		NO		0		7	1	Never	Yes	30	YES	2	0	YES
Yes	Yes	1	Previously diagnosed	135	76	125	74	No	No		Yes	9898	9898	9898	No	No	No	No	No	Yes	Yes	Female	70	YES (CARD SHOWN)	No	URBAN	No formal schooling	Widowed	Farmer	6	4	4	NO		NO		NO		3	1	7	2	Never	No		YES	2	0	YES
Yes	Yes	1	Previously diagnosed	121	71	134	71	No	No		Yes	9898	9898	9898	No	No	No	No	No	Yes	Yes	Female	54	YES (CARD SHOWN)	No	RURAL	No formal schooling	Currently married	Farmer	5	1	3	NO		NO		NO		2	3	7	1	Never	Yes	20	YES	3	0	YES
Yes	Yes	1	Previously diagnosed	125	89	124	85	No	No		Yes	9898	9898	9898	No	No	No	No	No	Yes	Yes	Female	53	YES (CARD SHOWN)	No	RURAL	Secondary school completed	Divorced	Trader	5	3	3	NO		YES	3	NO		1	1	7	2	Never	Yes	20	YES	4	0	YES
Yes	Yes	1	Previously diagnosed	137	76	133	81	No	No		No					No	No	No	No	No	Yes	Female	53	YES (CARD SHOWN)	No	RURAL	Less than primary school	Currently married	Trader	14	6	6	NO		NO		NO		2	1	6	1	Never	Yes	20	YES	10	2	YES
Yes	Yes	1	Previously diagnosed	163	90	139	91	No	No							No	No	No	No	Yes	Yes	Female	63	YES (CARD SHOWN)	No	RURAL	Primary school completed	Currently married	Farmer	8	6	6	NO		NO		NO		1	1	4	1	Never	Yes	20	YES	4	2	YES
Yes	Yes	1	Previously diagnosed	124	68	117	65	No	No							No	No	No	No	Yes	Yes	Male	51	YES (CARD SHOWN)	No	RURAL	High school completed	Currently married	Farmer	8	4	4	NO		NO		YES	1-3 days per month	5	1	7	2	Never	Yes	20	YES	1	10	YES
Yes	No	0		161	101	256	94	Yes	Yes	Previously diagnosed	No	8.01			No	No	No	No	No	Yes	Yes	Female	65	YES (CARD SHOWN)	No	URBAN	College/University completed	Currently married	Retired	6	3	3	NO		NO		NO		3	2	5	2	Never	No		YES	10		YES
Yes	Yes	1	Previously diagnosed	142	78	146	92	No	No		No	9898	9898	9898	No	No		No	No	Yes	Yes	Female	67	YES (CARD SHOWN)	No	RURAL	Less than primary school	Currently married	Farmer	5	0	4	NO		NO		NO		0		7	1	Never	Yes	30	YES	2	4	YES
Yes	Yes	1	Previously diagnosed	173	106	173	101	Yes	Yes	Previously diagnosed	No	9898	9898	9	No	No	No	No	No	Yes	Yes	Female	44	YES (CARD SHOWN)	No	URBAN	No formal schooling	Never married	Trader	7	3	5	NO		YES	10	NO		7	2	7	2	Never	Yes	30	YES	9	9898	YES
Yes	No	0		113	53	103	50	Yes	Yes	Previously diagnosed	No	13.3			Yes	No	No	No	No	Yes	Yes	Female	50	YES (CARD SHOWN)	No	PERIURBAN	Secondary school completed	Currently married	Farmer	7	1	3	NO		NO		NO		2	2	5	2	Never	Yes	30	NO
Yes	Yes	1	Previously diagnosed	172	80	150	83	No	Yes	Previously diagnosed	No	12.7	9898	9.1	No	No	No	No	No	Yes	Yes	Male	57	YES (CARD SHOWN)	No	URBAN	Secondary school completed	Currently married	Trader	7	4	3	NO		NO		NO		2	2	3	2	Never	No		YES	10	10	YES
Yes	No	0		125	87	138	86	No	Yes	Previously diagnosed	No	4.7	9898	12.4	No	No	No	No	No	Yes	Yes	Male	50	YES (CARD SHOWN)	No	URBAN	Primary school completed	Currently married	Self-employed	5	2	3	NO		NO		YES	1-3 days per month	3	4	3	2	Rarely	Yes	60	NO
Yes	No	0		125	79	128	76	No	Yes	Previously diagnosed	Yes	10.4	9898	10.2	No	No	No	No	No	Yes	Yes	Male	63	YES (CARD SHOWN)	No	URBAN	Secondary school completed	Currently married	Trader	12	0	4	NO		NO		NO		0		0		Never	Yes	30	NO
Yes	Yes	1	Previously diagnosed	148	85	149	83	Yes	No			9898	9898	9898		No	No	No	No	Yes	Yes	Female	58	YES (CARD SHOWN)	No	URBAN	Primary school completed	Divorced	Trader	2	0	1	NO		NO		NO		1	2	7	1	Never	Yes	20	YES	23	0	YES
Yes	Yes	1	Previously diagnosed	132	74	140	74	Yes	Yes	Previously diagnosed	Yes				Yes	No	No	No	No	Yes	Yes	Female	64	YES (CARD SHOWN)	No	PERIURBAN	Primary school completed	Divorced	Farmer	5	2	4	NO		NO		NO		2	2	6	2	Never	Yes	20	YES	8	9898	YES
Yes	No	1		136	88	136	88	No	No		Yes	9898	9898	7979		No	No	No	No	Yes	Yes	Female	61	YES (CARD SHOWN)	No	PERIURBAN	Secondary school completed	Widowed	Self-employed	2	0	1	NO		NO		NO		2	3	5	4	Occasionally	Yes	30	YES	12	9898	YES
Yes	Yes	1	Previously diagnosed	146	66	141	62	Yes	Yes	Previously diagnosed	No	6.5	9898	7.2	Yes	No	No	No	No	Yes	Yes	Female	64	YES (CARD SHOWN)	No	PERIURBAN	College/University completed	Widowed	Retired	6	4	3	NO		NO		NO		1	2	6	3	Never	Yes	15	YES	9	9898	YES
Yes	Yes	1	Previously diagnosed	151	88	143	83	No	No		No	9898	9898	9898	No	No	No	No	No	Yes	Yes	Female	33	YES (CARD SHOWN)	No	PERIURBAN	No formal schooling	Currently married	Self-employed	6	2	4	NO		NO		NO		3	4	6	4	Rarely	Yes	25	YES	2	9898	YES
Yes	Yes	1	Previously diagnosed	155	86	146	82	No	Yes	Previously diagnosed	No	7.2	9898	6.7	No	No	No	No	No	Yes	Yes	Female	61	YES (CARD SHOWN)	No	URBAN	College/University completed	Widowed	Unemployed (able to work)	5	1	3	NO		NO		NO		3	1	7	2	Never	No		YES	10	0	YES
Yes	Yes	1	Previously diagnosed	160	86	164	82	No	No		No	9898	9898	9898	No	No	No	No	No	Yes	Yes	Female	49	YES (CARD SHOWN)	No	RURAL	Secondary school completed	Currently married	Self-employed	2	0	1	NO		NO		NO		1	1	7	2	Never	Yes	60	YES	9	0	YES
Yes	Yes	1	Previously diagnosed	144	90	138	92	No	No		Yes	9898	9898	9898	No	No	No	No	No	Yes	Yes	Female	50	YES (CARD SHOWN)	No	RURAL	Secondary school completed	Currently married	Government employee	8	4	5	NO		NO		NO		0		3	1	Never	No		YES	2	0	YES
Yes	Yes	1	Previously diagnosed	187	115	174	95	Yes	No			9898	9898	9898		No	No	No	No	Yes	Yes	Female	58	YES (CARD SHOWN)	No	URBAN	Secondary school completed	Divorced	Unemployed (able to work)	6	3	6	NO		NO		NO		3	1	7	1	Never	No		YES	6	0	YES
Yes	Yes	1	Previously diagnosed	173	106	159	96	No	No		No	6.3	9898	7.4	No	No	No	No	No	Yes	Yes	Female	66	YES (CARD SHOWN)	No	URBAN	College/University completed	Divorced	Retired	5	3	3	NO		NO		NO		7	2	7	1	Never	Yes	30	YES	2	0	YES
Yes	Yes	1	Previously diagnosed	150	93	150	92	No	No							No	No	No	No	Yes	Yes	Female	55	YES (CARD SHOWN)	No	URBAN	Primary school completed	Divorced	Trader	2	0	2	NO		NO		NO		2	2	4	3	Never	Yes	20	YES		9	YES
Yes	Yes	1	Previously diagnosed	135	77	126	77	No	No		Yes	9898	9898	9898		No	No	No	No	Yes	Yes	Female	64	YES (CARD SHOWN)	No	PERIURBAN	Less than primary school	Widowed	Unemployed (unable to work)	2	0	2	NO		NO		NO		1	1	7	2	Never	Yes	30	YES	29	0	YES
Yes	Yes	1	Previously diagnosed	142	87	130	81	Yes	No		Yes	9898	6.8	9898	No	No	No	No	No	Yes	Yes	Female	56	YES (CARD SHOWN)	No	PERIURBAN	Primary school completed	Currently married	Unemployed (unable to work)	6	2	4	NO		NO		NO		1	2	1	1	Never	No		YES	14	8	YES
Yes	Yes	1	Previously diagnosed	124	94	134	97	Yes	No		Yes	7.4				Yes		No			Yes	Male	32	YES (CARD SHOWN)	No	RURAL	Non-formal education	Currently married	Self-employed	14	12	3	NO		NO		NO		7	1	0		Rarely	No		YES	6		NO
Yes	Yes	1	Previously diagnosed	161	80	149	81	No	No		No	9898	9898	9898	No	No	No	No	No	Yes	Yes	Female	65	YES (CARD SHOWN)	No	PERIURBAN	Secondary school completed	Widowed	Trader	3	2	3	NO		NO		NO		1	4	4	6	Very often	Yes	20	YES	4	6	NO
Yes	Yes	1	Previously diagnosed	126	74	122	75	No	No		No	9898	9898	9898	No	No	No	No	No	Yes	Yes	Female	56	YES (CARD SHOWN)	No	PERIURBAN	Secondary school completed	Never married	Trader	2	0	2	NO		NO		NO		6	2	7	1	Never	No		YES	2	7979	YES
Yes	Yes	1	Previously diagnosed	158	96	153	94	No	Yes	Previously diagnosed	Yes	7.3			No	No	No	No	No	Yes	Yes	Male	44	YES (CARD SHOWN)	No	URBAN	High school completed	Currently married	Self-employed	3	0	1	NO		NO		NO		3	2	7	2	Never	Yes	45	YES	3		YES
Yes	No	0		159	73	161	97	No	Yes	Previously diagnosed	Yes	11.3	9898	6.6	Yes	No	No	No	No	Yes	Yes	Male	69	YES (CARD SHOWN)	No	URBAN	Secondary school completed	Currently married	Unemployed (unable to work)	6	2	2	NO		NO		NO		3	2	3	3	Never	Yes	30	NO
Yes	Yes	1	Previously diagnosed	138	85	137	82	Yes	No		Yes				No	No	No	No	No	Yes	Yes	Female	49	YES (CARD SHOWN)	No	RURAL	Primary school completed	Widowed	Self-employed	1	0	1	NO		YES	1	NO		2	1	6	2	Never	Yes	15	YES	3	2	YES
Yes	Yes	1	Previously diagnosed	126	74	126	75	Yes	No		No				No	No	No	No	No	Yes	Yes	Female	60	YES (CARD SHOWN)	No	RURAL	Less than primary school	Currently married	Self-employed	6	0	1	NO		NO		NO		0		4	1	Never	Yes	60	YES	3	0	YES
Yes	Yes	1	Previously diagnosed	175	129	179	135	Yes	Yes	Previously diagnosed	No	6.6	7979	7979	No	No	No	No	No	Yes	Yes	Female	51	YES (CARD SHOWN)	No	PERIURBAN	High school completed	Currently married	Self-employed	4	1	2	NO		NO		NO		2	4	7	10	Occasionally	No		YES	10	7979	YES
Yes	Yes	1	Previously diagnosed	195	80	173	80	No	No		No					No	No	No	No	Yes	Yes	Male	69	YES (CARD SHOWN)	No	RURAL	Primary school completed	Currently married	Farmer	7	2	2	NO		NO		NO		3	1	3	1	Never	Yes	10	YES	2		YES
Yes	Yes	1	Previously diagnosed	130	80	133	80	Yes	No		No	9898	9898	9898	No	No	No	No	No	Yes	Yes	Female	56	YES (CARD SHOWN)	No	RURAL	Secondary school completed	Widowed	Unemployed (able to work)	3	0	1	NO		NO		NO		2	1	7	2	Never	Yes	30	YES	6	0	YES
Yes	Yes	1	Previously diagnosed	153	102	155	97		Yes	Previously diagnosed	No	12.8			Yes	No	No	No	No	Yes	Yes	Female	52	YES (CARD SHOWN)	No	URBAN	High school completed	Currently married	Trader	6		3	NO		NO		NO		2	2	2	2	Never	No		YES	6		YES
Yes	Yes	1	Previously diagnosed	171	73	171	73	No	No		Yes				No	No	No	No	No	Yes	Yes	Female	74	YES (CARD SHOWN)	No	URBAN	Secondary school completed	Divorced	Unemployed (unable to work)	1	0	0	NO		NO		NO		1	1	4	2	Never	No		YES	10		YES
Yes	Yes	1	Previously diagnosed	124	70	110	70	No	No		Yes				No	No	No	No	No	Yes	Yes	Female	55	YES (CARD SHOWN)	No	RURAL	Primary school completed	Widowed	Government employee	5	2	3	NO		NO		NO		3	1	5	2	Never	Yes	45	YES	5	0	YES
Yes	Yes	1	Previously diagnosed	204	100	190	99	No	Yes	Previously diagnosed	No	14.9	9898	8.3	No	No	No	No	No	Yes	Yes	Female	54	YES (CARD SHOWN)	No	URBAN	Primary school completed	Divorced	Trader	7	3	5	NO		NO		NO		3	1	7	2	Never	Yes	20	YES	24	0	YES
Yes	Yes	1	Previously diagnosed	189	87	187	90	Yes	No		Yes	9898	9898	9898	No	No	No	No	No	Yes	Yes	Male	63	YES (CARD SHOWN)	No	RURAL	Primary school completed	Currently married	Farmer	7	1	3	NO		NO		NO		1	1	7	3	Never	Yes	40	YES	25	4	YES
Yes	Yes	1	Newly diagnosed	115	74	119	73	No	No		No					No	No	No	No	Yes	Yes	Female	47	YES (CARD SHOWN)	No	RURAL	High school completed	Currently married	Trader	5	2	3	NO		NO		NO		2	1	6	2	Never	Yes	20	YES	0	6	YES
Yes	Yes	1	Previously diagnosed	171	100	151	101	No	No		No					No	No	No	No	Yes	Yes	Female	49	YES (CARD SHOWN)	No	URBAN	High school completed	Currently married	Trader	8	3	4	NO		NO		NO		1	1	3	1	Never	Yes	30	YES	10	0	YES
Yes	Yes	1	Previously diagnosed	109	76	106	72	No	No		No	9898	9898	9898	No	No	No	No	No	Yes	Yes	Female	58	YES (CARD SHOWN)	No	RURAL	Primary school completed	Currently married	Self-employed	8	4	5	NO		NO		NO		1	1	6	1	Never	Yes	30	YES	4	0	YES
Yes	Yes	1	Previously diagnosed	126	76	122	73	No	No		No	9898	9898	9898	No	No	No	No	No	Yes	Yes	Female	47	YES (CARD SHOWN)	No	RURAL	Less than primary school	Currently married	Trader	5	3	2	NO		NO		NO		2	4	6	6	Occasionally	No		YES	4	8	YES
Yes	Yes	1	Previously diagnosed	174	96	174	95	Yes	Yes	Previously diagnosed	No	8585	9898	6.9	No	No	No	No	No	Yes	Yes	Female	56	YES (CARD SHOWN)	No	URBAN	No formal schooling	Currently married	Trader	8	2	4	NO		NO		YES	5-6 days per week	2	1	6	5	Very often	Yes	30	YES	5	9898	YES
Yes	Yes	1	Previously diagnosed	166	80	159	81	No	No		Yes	9898	9898	9898	No	No	No	No	No	Yes	Yes	Female	55	YES (CARD SHOWN)	No	URBAN	High school completed	Currently married	Trader	8	1	4	NO		NO		NO		3	1	4	2	Occasionally	Yes	30	YES	10	0	YES
Yes	Yes	1	Previously diagnosed	145	84	134	83	Yes	No		No	9898	8585	9898	No	No	No	No	No	Yes	Yes	Female	59	YES (CARD SHOWN)	No	URBAN	No formal schooling	Currently married	Unemployed (unable to work)	11	6	0	NO		NO		NO		0		0		Never	No		YES	5	8585	YES
Yes	Yes	1	Previously diagnosed	123	71	118	70	No	No		No	9898	9898	9898	No	No	No	No	No	Yes	Yes	Female	67	YES (CARD SHOWN)	No	PERIURBAN	No formal schooling	Widowed	Unemployed (able to work)	5	3	4	NO		NO		NO		3	1	4	3	Never	No		YES	4	2	YES
Yes	Yes	1	Previously diagnosed	125	93	128	97	No	No		No					No		No	No	Yes	Yes	Female	41	YES (CARD SHOWN)	No	RURAL	No formal schooling	Currently married	Unemployed (able to work)	13	6	10	NO		NO		NO		2	2	2	3	Very often	No		YES	4		YES
Yes	Yes	1	Previously diagnosed	107	70	115	67	No	Yes	Previously diagnosed	No	5.7	9898	9898	No	No	No	No	No	Yes	Yes	Female	52	YES (CARD SHOWN)	No	PERIURBAN	College/University completed	Currently married	Trader	5	2	4	NO		NO		NO		2	4	7	5	Rarely	No		YES	5	7979	YES
Yes	Yes	1	Previously diagnosed	122	80	114	79	Yes	No			9898	9898	9898		No	No	No	No	Yes	Yes	Female	32	YES (CARD SHOWN)	No	PERIURBAN	Secondary school completed	Currently married	Self-employed	6	4	3	NO		NO		NO		7	2	2	1	Never	No		YES	3	0	YES
Yes	Yes	1	Previously diagnosed	133	75	128	79	No	Yes	Previously diagnosed	No	6.5	9898	6.3	Yes	No	No	No	No	Yes	Yes	Male	61	YES (CARD SHOWN)	No	RURAL	Primary school completed	Widowed	Farmer	3	2	1	NO		YES	26	NO		2	1	6	2	Never	Yes	50	YES	3	0	YES
Yes	Yes	1	Previously diagnosed	133	85	130	83	Yes	No		No	9898	8585	9898	No	No		No	No	Yes	Yes	Male	53	YES (CARD SHOWN)	No	URBAN	No formal schooling	Never married	Trader	12	5	5	NO		NO		NO		4	1	5	2	Never	No		YES	5	8585	YES
Yes	No	0		140	83	137	76	No	Yes	Previously diagnosed	No	7.2	9898	6.2	No	No	No	No	No	Yes	Yes	Female	55	YES (CARD NOT SHOWN)	No	URBAN	College/University completed	Currently married	Government employee	5	0	2	NO		NO		NO		5	1	7	2	Never	Yes	30	NO
Yes	Yes	1	Previously diagnosed	108	66	108	67	No	Yes	Previously diagnosed	No	5.5	9898	6.2	No	No	No	No	No	Yes	Yes	Female	55	YES (CARD SHOWN)	No	RURAL	Secondary school completed	Currently married	Self-employed	13	5	7	NO		NO		NO		2	1	2	1	Never	No		YES	2	0	YES
Yes	Yes	1	Previously diagnosed	121	74	118	72	No	No		Yes					No	No	No	No	Yes	Yes	Female	71	YES (CARD SHOWN)	No	RURAL	No formal schooling	Currently married	Trader	1	0	1	NO		NO		NO		4	2	6	2	Occasionally	Yes	20	YES	3	0	YES
Yes	Yes	1	Previously diagnosed	156	85	154	85	No	No		Yes	9898	9898	9898	No	No	No	No	No	Yes	Yes	Female	58	YES (CARD SHOWN)	No	RURAL	High school completed	Currently married	Farmer	7	1	3	NO		NO		NO		4	1	7	2	Never	Yes	30	YES	10	0	YES
Yes	No	0		100	56	90	50	No	Yes	Previously diagnosed	No	10.2	9898	11.4	No	No	No	No	No	Yes	Yes	Female	50	YES (CARD SHOWN)	No	RURAL	High school completed	Currently married	Trader	7	3	2	NO		NO		NO		2	1	7	1	Never	Yes	10	NO
Yes	Yes	1	Previously diagnosed	100	73	102	73	No	No							No	No	No	No	Yes	Yes	Female	59	YES (CARD SHOWN)	No	RURAL	Primary school completed	Widowed	Trader	2	0	2	NO		NO		NO		0		5	2	Never	No		YES	4	0	YES
Yes	Yes	1	Previously diagnosed	153	105	147	97	Yes	No		Yes	9898	9898	9898		No	No	No	No	Yes	Yes	Female	33	YES (CARD NOT SHOWN)	No	URBAN	College/University completed	Currently married	Government employee	7	5	4	NO		NO		YES	1-3 days per month	2	3	5	3	Never	Yes	30	YES	1	0	YES
Yes	Yes	1	Previously diagnosed	115	63	117	90	No	No		Yes				No	No	No	No	No	Yes	Yes	Female	80	YES (CARD SHOWN)	No	RURAL	High school completed	Widowed	Farmer	8	4	5	NO		NO		NO		4	2	7	2	Never	Yes	30	YES	27	0	YES
Yes	Yes	1	Previously diagnosed	170	90	160	80	No	No		No				No	No	No	No	No	Yes	Yes	Male	76	YES (CARD SHOWN)	No	RURAL	No formal schooling	Currently married	Farmer	6	4	3	NO		NO		NO		0		7	2	Never	Yes	60	YES	30	0	YES
Yes	Yes	1	Previously diagnosed	120	80	138	85	Yes	No		No				No	No	No	No	No	Yes	Yes	Female	66	YES (CARD SHOWN)	No	RURAL	College/University completed	Widowed	Private Company Employee	3	2	3	NO		NO		NO		2	1	4	1	Never	Yes	45	YES	12	0	YES
Yes	Yes	1	Previously diagnosed	142	77	140	77	No	No							No	No	No	No	Yes	Yes	Male	66	YES (CARD SHOWN)	No	URBAN	Primary school completed	Currently married	Trader	5	3	2	NO		NO		YES	1-3 days per month	1	1	6	2	Never	Yes	10	YES	26	0	YES
Yes	Yes	1	Previously diagnosed	112	75	128	74	No	No							No	No	No	No	Yes	Yes	Female	40	YES (CARD SHOWN)	No	URBAN	Secondary school completed	Currently married	Unemployed (able to work)	8	2	6	NO		NO		NO		3	1	7	2	Never	No		YES	5	0	YES
Yes	Yes	1	Previously diagnosed	99	51	103	44	Yes	No		Yes	9898	9898	9898		No	No	No	No	Yes	Yes	Female	70	YES (CARD SHOWN)	No	URBAN	No formal schooling	Seperated	Unemployed (unable to work)	1	0	1	NO		NO		NO		2	2	2	2	Never	No		YES	4	0	YES
Yes	Yes	1	Previously diagnosed	143	95	136	93	No	No		No	9898	9898	9898	No	No		No	No	Yes	Yes	Female	48	YES (CARD NOT SHOWN)	Yes	RURAL	Less than primary school	Currently married	Farmer	7	1	2	NO		NO		NO		2	1	7	2	Never	Yes	30	YES	9	0	YES
Yes	Yes	1	Previously diagnosed	139	80	136	81	No	Yes	Previously diagnosed	Yes	6.5	9898	9.9	No	No	No	No	No	Yes	Yes	Female	49	YES (CARD SHOWN)	No	RURAL	Primary school completed	Divorced	Self-employed	8	1	4	NO		NO		NO		2	1	6	2	Never	Yes	25	YES	11	0	YES
Yes	Yes	1	Previously diagnosed	120	72	115	71	No	No		Yes				No	No	No	No	No	Yes	Yes	Female	46	YES (CARD SHOWN)	No	RURAL	Primary school completed	Currently married	Self-employed	9	6	6	NO		NO		NO		1	1	6	2	Never	Yes	45	YES	2	0	YES
Yes	Yes	1	Previously diagnosed	172	104	147	100		Yes	Previously diagnosed		7.1			No	No	No	No	No	Yes	Yes	Female	35	YES (CARD SHOWN)	No	RURAL	No formal schooling	Widowed	Self-employed	2	0	2	NO		NO		NO		2	3	6	4	Occasionally	Yes	3	NO
Yes	Yes	1	Previously diagnosed	149	87	134	85	Yes	No		No	9898	9898	9898	No	No	No	No	No	Yes	Yes	Female	82	YES (CARD SHOWN)	No	URBAN	No formal schooling	Widowed	Unemployed (unable to work)	10	2	5	NO		NO		NO		2	3	4	2	Rarely	Yes	20	YES	10	9898	YES
Yes	Yes	1	Previously diagnosed	140	60	140	60	Yes	Yes	Previously diagnosed	No	5.6	7979	7979	Yes	No	No	No	No	Yes	Yes	Male	62	YES (CARD SHOWN)	No	PERIURBAN	High school completed	Currently married	Unemployed (unable to work)	5	1	3	NO		NO		NO		4	5	7	7	Never	Yes	10	YES	15	7	YES
Yes	Yes	1	Previously diagnosed	138	91	137	88	No	Yes	Previously diagnosed	No	13.5	9898	10	No	No	No	No	No	Yes	Yes	Male	58	YES (CARD SHOWN)	No	URBAN	Secondary school completed	Currently married	Government employee	8	1	3	NO		NO		NO		4	1	5	4	Very often	Yes	40	YES	6	9898	YES
Yes	Yes	1	Previously diagnosed	179	88	182	87	Yes	Yes	Previously diagnosed	No	5.8			Yes	No	No	No	No	Yes	Yes	Female	64	YES (CARD SHOWN)	No	PERIURBAN	No formal schooling	Currently married	Unemployed (unable to work)	4	0	2	NO		NO		NO		3	1	7	2	Never	Yes	30	YES	10		YES
Yes	Yes	1	Previously diagnosed	154	83	154	84	No	No		Yes	9898	9898	9898	No	No	No	No	No	Yes	Yes	Female	55	YES (CARD SHOWN)	No	RURAL	High school completed	Divorced	Trader	5	2	3	NO		NO		NO		3	2	7	2	Never	Yes	40	YES	7	0	YES
Yes	Yes	1	Previously diagnosed	199	100	179	90	No	No		No				No	No	No	No	No	Yes	Yes	Female	63	YES (CARD SHOWN)	No	RURAL	High school completed	Currently married	Farmer	6	1	3	NO		NO		NO		4	2	7	2	Never	Yes	40	YES	8	0	YES
Yes	No	0		103	60	93	56	Yes	Yes	Previously diagnosed	No	7.1	9898		Yes	No	No	No	No	Yes	Yes	Female	41	YES (CARD SHOWN)	No	PERIURBAN	Secondary school completed	Currently married	Self-employed	4	0	2	NO		NO		NO		2	2	7	2	Never	Yes	15	NO
Yes	Yes	1	Previously diagnosed	131	95	142	83	Yes	Yes	Previously diagnosed	No	3.9			Yes	No	No	No	No	Yes	Yes	Female	45	YES (CARD SHOWN)	No	URBAN	No formal schooling	Widowed	Farmer	10	0	6	NO		NO		NO		2	2	4	3	Never	Yes	60	YES	2	9898	YES
Yes	Yes	1	Previously diagnosed	135	82	116	71	Yes	No		Yes				No	No	No	No	No	Yes	Yes	Female	49	YES (CARD SHOWN)	No	URBAN	High school completed	Widowed	Trader	3	2	2	NO		NO		NO		3	1	6	2	Never	No		YES	2	0	YES
Yes	Yes	1	Previously diagnosed	148	90	150	89	Yes	Yes	Previously diagnosed	Yes	7.6	9898	7979	No	No	No	No	No	Yes	Yes	Female	52	YES (CARD SHOWN)	No	PERIURBAN	Primary school completed	Currently married	Self-employed	2	0	2	NO		NO		NO		3	2	5	2	Never	No		YES	2	9898	YES
Yes	Yes	1	Previously diagnosed	130	82	127	84	Yes	Yes	Previously diagnosed	Yes	17			Yes	No	No	No	No	Yes	Yes	Female	45	YES (CARD SHOWN)	No	URBAN	No formal schooling	Currently married	Farmer	5	2	4	NO		NO		NO		3	2	7	2	Never	Yes	60	YES	15		YES
Yes	Yes	1	Previously diagnosed	191	76	190	66	Yes	No		No	9898	9898	9898	No	No	No	No	No	Yes	Yes	Female	77	YES (CARD SHOWN)	No	RURAL	No formal schooling	Widowed	Farmer	1	0	1	NO		NO		NO		3	1	6	2	Never	No		YES	4	7	YES
Yes	Yes	1	Previously diagnosed	148	71	133	68	Yes	No			9898	9898	9898		No	No	No	No	Yes	Yes	Female	67	YES (CARD SHOWN)	No	URBAN	Secondary school completed	Divorced	Unemployed (unable to work)	1	0	1	NO		NO		NO		2	2	7	1	Never	Yes	20	YES	25	0	YES
Yes	Yes	1	Previously diagnosed	166	83	173	91	No	No		Yes	9898	9898	9898		No	No	No	No	Yes	Yes	Female	68	YES (CARD NOT SHOWN)	No	URBAN	College/University completed	Widowed	Unemployed (unable to work)	1	0	1	NO		NO		NO		0		7	1	Very often	No		YES	15	0	YES
Yes	Yes	1	Previously diagnosed	123	70	126	70	No	No		Yes	9898	8	9898		No	No	No	No	Yes	Yes	Male	64	YES (CARD SHOWN)	No	PERIURBAN	Secondary school completed	Currently married	Self-employed	5	2	1	NO		YES	15	NO		4	3	5	3	Never	Yes	120	YES	4	10	YES
Yes	Yes	1	Previously diagnosed	164	90	162	80	No	No		No				No	No	No	No	No	Yes	Yes	Female	67	YES (CARD SHOWN)	No	RURAL	No formal schooling	Currently married	Self-employed	5	1	1	NO		NO		NO		0		3	1	Never	No		YES	7	0	YES
Yes	Yes	1	Previously diagnosed	151	95	143	94	Yes	No		No	9898	9898	9898	No	No	No	No	No	Yes	Yes	Female	55	YES (CARD SHOWN)	No	URBAN	Secondary school completed	Currently married	Government employee	6	0	2	NO		NO		NO		1	2	5	2	Never	Yes	30	YES	3		YES
Yes	No	0		137	74	138	76	No	Yes	Previously diagnosed	No	11.3	9898	6.4	No	No	No	No	No	Yes	Yes	Female	70	YES (CARD SHOWN)	No	RURAL	Primary school completed	Currently married	Farmer	2	0	1	NO		NO		NO		0		6	2	Never	Yes	35	NO
Yes	Yes	1	Previously diagnosed	170	101	165	90	No	Yes	Previously diagnosed	No	6.5	9898	7.1	No	No	No	No	No	Yes	Yes	Female	62	YES (CARD SHOWN)	No	PERIURBAN	Primary school completed	Currently married	Self-employed	8	4	3	NO		NO		NO		1	2	4	2	Never	Yes	20	YES	10	9898	YES
Yes	Yes	1	Previously diagnosed	168	94	153	94	Yes	No							No	No	No	No	Yes	Yes	Female	51	YES (CARD SHOWN)	No	PERIURBAN	High school completed	Currently married	Self-employed	5	2	3	NO		NO		NO		4	1	4	1	Never	Yes	20	YES	13		YES
Yes	No	0		145	92	149	90	No	Yes	Previously diagnosed	No	8.5	9898	10.3	No	No	No	No	No	Yes	Yes	Female	56	YES (CARD SHOWN)	No	PERIURBAN	Secondary school completed	Currently married	Unemployed (able to work)	5	0	2	NO		NO		NO		5	1	7	1	Never	Yes	30	NO
Yes	Yes	1	Previously diagnosed	149	72	150	74	No	No		Yes					No	No	No	No	Yes	Yes	Female	67	YES (CARD SHOWN)	No	URBAN	High school completed	Widowed	Self-employed	4	0	3	NO		NO		NO		1	1	7	1	Never	Yes	15	YES	4	0	YES
Yes	No	0		131	93	135	89	No	Yes	Previously diagnosed	No	9.7	7979	7979	No	No	No	No	No	Yes	Yes	Female	54	YES (CARD SHOWN)	No	PERIURBAN	Primary school completed	Seperated	Trader	4	1	3	NO		NO		YES	1-3 days per month	3	4	7	10	DONT KNOW	Yes	20	NO
Yes	Yes	1	Previously diagnosed	158	93	149	92	No	Yes	Previously diagnosed	Yes	7.4	9898	8.6	No	No	No	No	No	Yes	Yes	Female	63	YES (CARD SHOWN)	No	RURAL	Primary school completed	Seperated	Self-employed	6	2	5	NO		NO		NO		3	1	3	1	Never	No		YES	0	8	YES
Yes	No	0		154	94	157	88	Yes	Yes	Previously diagnosed	Yes	5.6			Yes	No	No	No	No	Yes	Yes	Female	57	YES (CARD SHOWN)	No	RURAL	Primary school completed	Currently married	Farmer	4	0	2	NO		NO		NO		1	1	1	1	Never	Yes	25	NO
Yes	Yes	1	Newly diagnosed	110	80	102	78	No	No							No	No	No	No	Yes	Yes	Female	29	YES (CARD NOT SHOWN)	Yes	URBAN	College/University completed	Never married	Trader	3	0	3	NO		NO		NO		3	1	7	2	Never	No		YES	0	7	YES
Yes	Yes	1	Previously diagnosed	140	100	140	96	Yes	No		Yes	9898	9898	9898	No	No	No	No	No	Yes	Yes	Female	38	YES (CARD SHOWN)	No	URBAN	Secondary school completed	Currently married	Trader	4	2	1	NO		NO		NO		6	3	2	1	Never	No		YES	6	9	YES
Yes	Yes	1	Previously diagnosed	162	98	155	96	Yes	No		Yes					No	No	No	No	Yes	Yes	Female	56	YES (CARD SHOWN)	No	URBAN	College/University completed	Currently married	Government employee	1	0	1	NO		NO		NO		0		4	2	Never	Yes	20	YES	16		YES
Yes	Yes	1	Previously diagnosed	131	96	133	89	No	No		Yes	9898	8585	9898	No	No		No	No	Yes	Yes	Male	22	YES (CARD SHOWN)	Yes	URBAN	High school completed	Never married	Student	3	1	1	NO		NO		NO		1	1	2	2	Rarely	Yes	15	YES	2015	5	YES
Yes	No	0		127	77	120	75	No	Yes	Previously diagnosed	No	12.2	9898	10.3	No	No	No	No	No	Yes	Yes	Female	37	YES (CARD SHOWN)	No	URBAN	Secondary school completed	Currently married	Trader	7	5	3	NO		NO		NO		3	1	1	1	Never	Yes	15	NO
Yes	Yes	1	Previously diagnosed	139	91	130	85	No	No		Yes	8585	8585	8585		No		No	No	Yes	Yes	Female	78	YES (CARD SHOWN)	No	RURAL	No formal schooling	Currently married	Self-employed	30	10	4	NO		NO		NO		1	1	1	1	Rarely	No		NO
Yes	Yes	1	Previously diagnosed	147	83	145	80	No	No		No	9898	9898	9898	No	No	No	No	No	Yes	Yes	Female	48	YES (CARD SHOWN)	No	PERIURBAN	Secondary school completed	Currently married	Private Company Employee	2	0	2	NO		NO		NO		7	1	7	2	Never	Yes	30	YES	31	9898	YES
Yes	Yes	1	Previously diagnosed	172	101	153	79	Yes	No		No					No		No	No	Yes	Yes	Male	63	YES (CARD SHOWN)	No	URBAN	No formal schooling	Currently married	Farmer	8	3	5	NO		NO		NO		2	1	1	1	Never	Yes	40	YES	6		YES
Yes	Yes	1	Previously diagnosed	194	111	189	110	Yes	No		No	9898	9898	9898	No	No	No	No	No	Yes	Yes	Female	45	YES (CARD SHOWN)	No	PERIURBAN	No formal schooling	Currently married	Trader	20	6	9	NO		NO		NO		4	5	6	4	Rarely	Yes	40	YES	4	9898	YES
Yes	Yes	1	Previously diagnosed	157	100	154	90	Yes	No		Yes	9898	9898	9898	No	No	No	No	No	Yes	Yes	Male	53	YES (CARD SHOWN)	No	RURAL	Primary school completed	Currently married	Self-employed	3	0	1	NO		NO		YES	3-4 days per week	1	1	6	2	Never	Yes	35	YES	7	5	YES
Yes	No	0		123	73	120	66	No	Yes	Previously diagnosed	Yes	16.9	9898	9898	No	No	No	No	No	Yes	Yes	Male	34	YES (CARD SHOWN)	No	RURAL	Secondary school completed	Never married	Self-employed	12	8	4	NO		NO		NO		3	3	7	3	Never	Yes	60	NO
Yes	Yes	1	Previously diagnosed	117	72	115	68	No	No		Yes	9898	9898	9898	No	No	No	No	No	Yes	Yes	Female	53	YES (CARD SHOWN)	No	RURAL	College/University completed	Widowed	Government employee	12	7	7	NO		NO		NO		1	1	7	1	Never	Yes	60	YES	6	0	YES
Yes	Yes	1	Previously diagnosed	166	83	155	83	Yes	No							No	No	No	No	Yes	Yes	Female	68	YES (CARD SHOWN)	Yes	RURAL	High school completed	Widowed	Unemployed (unable to work)	6	2	4	NO		NO		NO		1	1	5	3	Rarely	Yes	10	YES	28		YES
Yes	Yes	1	Newly diagnosed	130	59	116	52	No	No		No	9898	9898	9898	No	No	No	No	No	Yes	Yes	Male	20	YES (CARD SHOWN)	No	PERIURBAN	High school completed	Never married	Student	8	4	2	NO		NO		NO		4	2	5	2	Very often	Yes	40	YES	9898	1	YES
Yes	No	0		98	66	90	50	No	Yes	Newly diagnosed	Yes	21.5	9898	12.4	Yes	No	No	No	No	Yes	Yes	Male	37	YES (CARD SHOWN)	No	RURAL	Secondary school completed	Divorced	Farmer	10	2	5	NO		YES	3	NO		0		7	1	Never	Yes	60	NO
Yes	Yes	1	Previously diagnosed	167	78	164	77	Yes	Yes	Previously diagnosed	No	9.6	9898	13.2	Yes	No	No	No	No	Yes	Yes	Male	68	YES (CARD SHOWN)	No	PERIURBAN	No formal schooling	Currently married	Farmer	11	5	4	NO		YES	7	NO		4	1	7	1	Never	Yes	30	YES	6	9898	YES
Yes	Yes	1	Previously diagnosed	161	84	151	85	Yes	Yes	Previously diagnosed	No	3.8	9898	13.4	Yes	No	No	No	No	Yes	Yes	Male	51	YES (CARD SHOWN)	No	RURAL	High school completed	Currently married	Private Company Employee	10	6	3	NO		NO		NO		2	1	7	1	Never	Yes	60	YES	4	0	YES
Yes	Yes	1	Previously diagnosed	140	72	123	82	No	No							No	No	No	No	Yes	Yes	Female	58	YES (CARD SHOWN)	No	RURAL	Secondary school completed	Widowed	Farmer	10	5	3	NO		NO		NO		6	2	5	2	Never	Yes	10	YES	10	0	YES
Yes	Yes	1	Previously diagnosed	121	70	126	70	No	Yes	Previously diagnosed	No	4.4	9898	6.3	No	No	No	No	No	Yes	Yes	Male	76	YES (CARD SHOWN)	No	URBAN	High school completed	Currently married	Retired	4	1	2	NO		YES	10	YES	NONE	2	2	2	2	Never	No		YES	24	6	YES
Yes	Yes	1	Previously diagnosed	146	88	150	89	No	No		No	9898	9898	9898	No	No	No	No	No	Yes	Yes	Female	39	YES (CARD SHOWN)	No	PERIURBAN	Less than primary school	Currently married	Government employee	6	0	2	NO		NO		NO		5	1	7	1	Occasionally	Yes	30	YES	9898	10	YES
Yes	Yes	1	Previously diagnosed	169	89	156	90	No	No		No				No	No	No	No	No	Yes	Yes	Male	64	YES (CARD SHOWN)	No	RURAL	High school completed	Currently married	Farmer	7	0	4	NO		NO		YES	1-3 days per month	7	1	7	2	Never	Yes	40	YES	6	0	YES
Yes	Yes	1	Previously diagnosed	113	78	104	71	Yes	No		Yes				No	No	No	No	No	Yes	Yes	Female	63	YES (CARD SHOWN)	No	RURAL	High school completed	Divorced	Unemployed (unable to work)	1	0	1	NO		NO		NO		2	1	6	2	Never	Yes	15	YES	4	8	YES
Yes	Yes	1	Previously diagnosed	126	77	122	79	Yes	No			9898	9898	9898		No	No	No	No	Yes	Yes	Female	58	YES (CARD SHOWN)	Yes	URBAN	Secondary school completed	Widowed	Unemployed (able to work)	3	0	3	NO		NO		YES	1-3 days per month	4	2	7	1	Never	Yes	30	YES	4	0	YES
Yes	Yes	1	Previously diagnosed	164	79	150	88	No	Yes	Previously diagnosed	No	17.1	9898	14.5	No	No	No	No	No	Yes	Yes	Female	53	YES (CARD SHOWN)	No	PERIURBAN	Primary school completed	Currently married	Unemployed (unable to work)	5	0	3	NO		NO		NO		3	3	6	5	Rarely	Yes	60	YES	5	0	YES
Yes	Yes	1	Previously diagnosed	109	90	114	83	Yes	No		Yes	9898	9898	9898	No	No	No	No	No	Yes	Yes	Female	47	YES (CARD SHOWN)	No	RURAL	Primary school completed	Divorced	Self-employed	1	0	1	NO		NO		YES	1-3 days per month	2	1	7	1	Never	Yes	25	YES	2	0	YES
Yes	Yes	1	Previously diagnosed	141	94	139	93	Yes	No		No	9898	9898	9898	No	No	No	No	No	Yes	Yes	Male	42	YES (CARD SHOWN)	No	URBAN	College/University completed	Currently married	Government employee	2	0	1	NO		NO		NO		7	3	7	6	Rarely	Yes	20	YES	20	9898	YES
Yes	Yes	1	Previously diagnosed	88	46	129	91	No	No		Yes				No	No	No	No	No	Yes	Yes	Female	64	YES (CARD SHOWN)	No	RURAL	Primary school completed	Currently married	Farmer	6	3	3	NO		NO		NO		0		7	2	Never	Yes	60	YES	5	0	YES
Yes	Yes	1	Previously diagnosed	149	77	149	79	Yes	Yes	Previously diagnosed	No	4.8	9898	8.3	Yes	No	No	No	No	Yes	Yes	Female	62	YES (CARD SHOWN)	No	PERIURBAN	Primary school completed	Currently married	Farmer	10	5	7	NO		NO		YES	1-3 days per month	2	2	7	1	Never	Yes	60	YES	10	0	YES
Yes	Yes	1	Previously diagnosed	129	73	117	73	No	No		Yes				No	No	No	No	No	Yes	Yes	Female	67	YES (CARD SHOWN)	No	RURAL	High school completed	Currently married	Farmer	8	5	3	NO		NO		NO		2	1	4	1	Never	Yes	20	YES	1	0	YES
Yes	Yes	1	Previously diagnosed	129	74	129	76	Yes	No			9898	9898	9898		No	No	No	No	Yes	Yes	Female	54	YES (CARD SHOWN)	No	URBAN	Secondary school completed	Currently married	Unemployed (able to work)	5	1	2	NO		NO		NO		7	2	7	1	Never	Yes	60	YES	20	0	YES
Yes	Yes	1	Previously diagnosed	128	88	132	90	Yes	No							No	No	No	No	Yes	Yes	Female	70	YES (CARD SHOWN)	No	URBAN	No formal schooling	Currently married	Unemployed (unable to work)	7	0	4	NO		NO		NO		4	3	3	3	Never	No		YES	20		YES
Yes	Yes	1	Previously diagnosed	157	83	149	81	Yes	No		No	9898	9898	9898	No	No	No	No	No	Yes	Yes	Male	99	YES (CARD SHOWN)	No	PERIURBAN	No formal schooling	Currently married	Farmer	8	2	0	NO		NO		NO		2	1	2	1	Rarely	Yes	30	YES	12	9898	YES
Yes	Yes	1	Previously diagnosed	129	81	125	73	No	No			9898	9898	9898		No	No	No	No	Yes	Yes	Female	52	YES (CARD SHOWN)	No	PERIURBAN	College/University completed	Widowed	Private Company Employee	4	1	3	NO		NO		NO		7	2	2	1	Never	Yes	30	YES	15	0	YES
Yes	Yes	1	Previously diagnosed	131	77	133	79	No	Yes	Previously diagnosed	No	7.2	9898	6.4	No	No	No	No	No	Yes	Yes	Male	78	YES (CARD SHOWN)	No	RURAL	Primary school completed	Currently married	Unemployed (unable to work)	6	0	4	NO		YES	10	NO		1	1	7	2	Occasionally	Yes	35	YES	10	5	YES
Yes	No	0		112	79	115	82	No	Yes	Previously diagnosed	No	11	9898	7.3	No	No	No	No	No	Yes	Yes	Female	54	YES (CARD SHOWN)	No	RURAL	Secondary school completed	Currently married	Farmer	4	1	3	NO		NO		NO		0		7	2	Never	No		NO
Yes	No	0		121	82	129	83	No	Yes	Newly diagnosed						No	No	No	No	Yes	Yes	Female	40	YES (CARD SHOWN)	No	URBAN	Secondary school completed	Currently married	Self-employed	15	3	8	NO		NO		NO		2	2	7	10	Never	Yes	30	NO
Yes	Yes	1	Previously diagnosed	108	76	102	73	No	Yes	Previously diagnosed	Yes	8.8	9898	7979	No	No	No	No	No	Yes	Yes	Female	64	YES (CARD SHOWN)	No	URBAN	Secondary school completed	Divorced	Unemployed (unable to work)	7	3	4	NO		NO		NO		2	1	1	1	Never	Yes	20	YES	7	0	YES
Yes	Yes	1	Previously diagnosed	152	111	152	111	Yes	No			9898	9898	9898		No	No	No	No	Yes	Yes	Female	47	YES (CARD SHOWN)	No	PERIURBAN	High school completed	Currently married	Self-employed	5	0	3	NO		NO		NO		7	5	7	5	Never	Yes	60	YES	10	0	YES
Yes	No	0		115	89	126	88	Yes	Yes	Previously diagnosed	Yes	8.8	9898	8.6	Yes	No	No	No	No	Yes	Yes	Female	41	YES (CARD SHOWN)	No	URBAN	Secondary school completed	Currently married	Self-employed	10	2	7	NO		NO		NO		2	1	7	2	Never	Yes	30	NO
Yes	Yes	1	Previously diagnosed	202	102	208	90	No	Yes	Previously diagnosed		9.2	9898	7.8	No	No	No	No	No	No	Yes	Female	63	YES (CARD SHOWN)	No	PERIURBAN	Primary school completed	Currently married	Self-employed	7	4	2	NO		NO		NO		5	3	5	3	Never	Yes	20	YES	3	9898	YES
Yes	Yes	1	Previously diagnosed	112	62	118	61	No	Yes	Previously diagnosed		5.8	9898	6.4	No	No	No	No	No	Yes	Yes	Female	68	YES (CARD SHOWN)	No	PERIURBAN	Less than primary school	Widowed	Unemployed (unable to work)	2	1	2	NO		NO		NO		0		5	3	Never	Yes	5	DONT KNOW
Yes	Yes	1	Newly diagnosed	152	98	148	97	No	Yes	Newly diagnosed		8.1	9898	12.2	No	No	No	No	No	Yes	Yes	Female	50	YES (CARD SHOWN)	No	URBAN	College/University completed	Currently married	Government employee	7	2	3	NO		NO		NO		5	2	2	1	Never	Yes	30	YES	9	0	NO
Yes	Yes	1	Previously diagnosed	137	90	130	87	Yes	Yes	Previously diagnosed	Yes	3.5	9898	6	No	No	No	No	No	Yes	Yes	Female	70	YES (CARD SHOWN)	No	RURAL	Primary school completed	Widowed	Self-employed	4	3	3	NO		NO		NO		0		6	3	Never	Yes	35	YES	13	0	YES
Yes	Yes	1	Previously diagnosed	142	76	131	69	Yes	No		Yes	9898	9898	9898	No	No	No	No	No	No	Yes	Female	65	YES (CARD SHOWN)	No	PERIURBAN	Primary school completed	Widowed	Unemployed (unable to work)	8	3	6	NO		NO		NO		3	3	4	4	Rarely	No		YES	2	9898	YES
Yes	No	0		123	76	125	68		Yes	Previously diagnosed	No	7979	9898	8.7	No	No	No	No	No	Yes	Yes	Female	46	YES (CARD SHOWN)	No	URBAN	Primary school completed	Divorced	Self-employed	1	0	0	NO		NO		NO		4	3	2	1	Never	No		NO
Yes	Yes	1	Previously diagnosed	121	83	132	93	Yes	Yes	Previously diagnosed	No	5.7	9898	6	Yes	No	No	No	No	Yes	Yes	Female	53	YES (CARD SHOWN)	No	URBAN	College/University completed	Currently married	Government employee	5	1	4	NO		NO		NO		7	3	7	3	Never	Yes	30	YES	6	0	YES
Yes	Yes	1	Previously diagnosed	142	73	145	76	No	No		No	5.6	9898	6.4	No	No	No	No	No	Yes	Yes	Female	62	YES (CARD SHOWN)	No	PERIURBAN	Primary school completed	Currently married	Self-employed	9	4	5	NO		NO		NO		2	2	3	3	Never	No		YES	9	9898	YES
Yes	Yes	1	Previously diagnosed	156	102	149	93	No	No			9898	9898	9898		No	No	No	No	Yes	Yes	Male	33	YES (CARD SHOWN)	No	PERIURBAN	High school completed	Currently married	Self-employed	9	6	4	NO		NO		NO		2	2	7	1	Never	Yes	15	YES	2	0	YES
Yes	Yes	1	Previously diagnosed	135	80	119	77	No	Yes	Previously diagnosed	Yes	6.8	9898	6.4	No	No	No	No	No	Yes	Yes	Female	54	YES (CARD SHOWN)	No	URBAN	Less than primary school	Divorced	Trader	2	0	2	NO		NO		NO		2	1	6	2	Occasionally	Yes	30	YES	7	6	YES
Yes	Yes	1	Previously diagnosed	152	92	161	94	Yes	No			9898	9898	9898		No	No	No	No	Yes	Yes	Female	46	YES (CARD SHOWN)	No	PERIURBAN	College/University completed	Never married	Government employee	1	0	1	NO		NO		NO		2	1	7	2	Never	No		YES	2	0	YES
Yes	Yes	1	Previously diagnosed	135	81	138	78	Yes	Yes	Previously diagnosed	No	12.4	9898	13	No	No	No	No	No	Yes	Yes	Female	62	YES (CARD SHOWN)	No	PERIURBAN	High school completed	Currently married	Retired	4	1	3	NO		NO		NO		0		7	2	Never	No		YES	1	9898	YES
Yes	Yes	1	Previously diagnosed	160	89	168	93	Yes	No		Yes					No	No	No	No	Yes	Yes	Female	71	YES (CARD SHOWN)	Yes	URBAN	Primary school completed	Divorced	Self-employed	9	5	7	NO		YES	5	NO		7	2	7	1	Never	Yes	30	YES	10		YES
Yes	Yes	1	Previously diagnosed	147	82	150	77	Yes	Yes	Previously diagnosed	No	8.9	9898	8	No	No	No	No	No	Yes	Yes	Female	62	YES (CARD NOT SHOWN)		URBAN	High school completed	Divorced	Self-employed	2	1	2	NO		NO		NO		7	4	5	2	Never	No		YES	20	0	YES
Yes	Yes	1	Previously diagnosed	156	78	161	72	Yes	Yes	Previously diagnosed	Yes	7.9	9898	9.2	Yes	No	No	No	No	Yes	Yes	Female	71	YES (CARD SHOWN)	No	URBAN	College/University completed	Never married	Retired	3	0	3	NO		NO		NO		1	1	5	2	Never	Yes	30	YES	20	0	YES
Yes	Yes	1	Previously diagnosed	151	88	144	90	Yes	Yes	Previously diagnosed	Yes	7.3	9898	6.5	No	No	No	No	No	Yes	Yes		60	YES (CARD SHOWN)	No	URBAN	Secondary school completed	Widowed	Self-employed	3	0	1	NO		NO		NO		3	2	5	3	Never	Yes	20	YES	17	9898	YES
Yes	Yes	1	Previously diagnosed	192	92	178	178	No	No		Yes	9898	9898	9898	No	No	No	No	No	Yes	Yes	Female	77	YES (CARD SHOWN)	No	URBAN	No formal schooling	Widowed	Unemployed (unable to work)	3	0	2	NO		NO		NO		0		7	1	Never	Yes	60	YES	4	0	YES
Yes	No	0		127	79	120	78	Yes	Yes	Previously diagnosed	No	8.3	9898	7.1	Yes	No	No	No	No	Yes	Yes	Female	32	YES (CARD SHOWN)	No	URBAN	High school completed	Currently married	Unemployed (able to work)	3	1	2	NO		NO		NO		3	3	3	3	Never	Yes	5	NO
Yes	Yes	1	Previously diagnosed	177	89	174	84	Yes	Yes	Previously diagnosed	No	6.4	9898	9.2	Yes	No	No	No	No	Yes	Yes	Female	48	YES (CARD SHOWN)	No	URBAN	No formal schooling	Currently married	Trader	12	6	11	NO		NO		NO		1	1	1	1	Never	No		YES	2	0	YES
Yes	No	0		129	74	119	74	Yes	Yes	Previously diagnosed					Yes	No	No	No	No	Yes	Yes	Female	49	YES (CARD SHOWN)	No	URBAN	Secondary school completed	Currently married	Trader	3	0	2	NO		NO		NO		6	4	6	4	Never	Yes	45	NO
Yes	Yes	1	Previously diagnosed	126	74	113	77	No	No		No	9898	9898	9898	No	No	No	No	No	Yes	Yes	Female	51	YES (CARD SHOWN)	No	URBAN	Primary school completed	Currently married	Self-employed	4	1	1	NO		NO		NO		5	2	6	3	Never	No		YES	16	9898	YES
Yes	No	0		128	78	136	78		Yes	Previously diagnosed	Yes	19.1			No	No	No	No	No	Yes	Yes	Female	58	YES (CARD SHOWN)	No	URBAN	Secondary school completed	Currently married	Unemployed (unable to work)	8	4	7	NO		NO		NO		2	2	2	2	Never	Yes	30	NO
Yes	Yes	1	Previously diagnosed	117	75	115	70	No	No		No	9898	9898	9898	No	No	No	No	No	Yes	Yes	Female	62	YES (CARD SHOWN)	No	RURAL	Primary school completed	Widowed	Farmer	3	0	1	NO		NO		NO		2	1	7	2	Never	Yes	55	YES	1	6	YES
Yes	No	0		118	55	111	58	Yes	Yes	Previously diagnosed	No	8.1			Yes	No	No	No	No	Yes	Yes	Male	53	YES (CARD SHOWN)	No	URBAN	College/University completed	Currently married	Government employee	6	4	2	NO		NO		NO		4	3	4	3	Never	No		NO
Yes	Yes	1	Previously diagnosed	151	94	143	93	No	Yes	Previously diagnosed	No	7.3	9898	10	No	No	No	No	No	Yes	Yes	Male	46	YES (CARD SHOWN)	No	URBAN	Primary school completed	Currently married	Self-employed	5	2	3	NO		NO		NO		1	1	4	3	Never	Yes	60	YES	3	9898	YES
Yes	Yes	1	Previously diagnosed	158	91	149	95	Yes	No		Yes	9898	9898	9898	No	No	No	No	No	Yes	Yes	Female	48	YES (CARD SHOWN)	No	URBAN	Secondary school completed	Seperated	Trader	3	0	2	NO		NO		NO		5	2	5	3	Never	No		YES	3	9898	YES
Yes	Yes	1	Previously diagnosed	119	71	120	68	No	No		No					No	No	No	No	Yes	Yes	Female	67	YES (CARD SHOWN)	No	URBAN	College/University completed	Divorced	Retired	4	2	3	NO		NO		NO		3	1	7	1	Never	Yes	20	YES	15	0	YES
Yes	Yes	1	Previously diagnosed	141	65	131	59	Yes	No		Yes	9898	9898	9898	No	No	No	No	No	Yes	Yes	Female	63	YES (CARD NOT SHOWN)	No	PERIURBAN	Primary school completed	Currently married	Unemployed (able to work)	6	1	4	NO		NO		NO		2	1	6	2	Never	No		YES	9	9898	YES
Yes	Yes	1	Previously diagnosed	171	111	174	106	No	No			9898	9898	9898		No	No	No	No	Yes	Yes	Female	39	YES (CARD SHOWN)	No	URBAN	Secondary school completed	Currently married	Trader	5	3	3	NO		NO		NO		4	2	4	2	Never	Yes	10	YES	6	0	YES
Yes	Yes	1	Previously diagnosed	166	90	147	87	No	Yes	Previously diagnosed	No	14.7	9898	10.5	No	No	No	No	No	Yes	Yes	Female	51	YES (CARD SHOWN)	Yes	PERIURBAN	Secondary school completed	Currently married	Unemployed (unable to work)	12	6	10	NO		NO		NO		0		7	2	Never	Yes	20	YES	14	0	YES
Yes	Yes	1	Previously diagnosed	196	122	200	121	Yes	No			9898	9898	9898		No	No	No	No	Yes	Yes	Female	35	YES (CARD SHOWN)	No	URBAN	Secondary school completed	Currently married	Trader	4	2	2	NO		NO		NO		3	2	7	1	Never	Yes	30	YES	3	0	YES
Yes	Yes	1	Previously diagnosed	140	70	132	60	Yes	No		No	6			Yes	No	No	No	No	Yes	Yes	Female	64	YES (CARD SHOWN)	No	PERIURBAN	College/University completed	Widowed	Retired	9	6	4	NO		NO		NO		5	3	6	3	Never	Yes	10	YES	12	9898	YES
Yes	Yes	1	Previously diagnosed	211	109	197	95	No	Yes	Previously diagnosed	No	15.5			No	No	No	No	No	Yes	Yes	Female	66	YES (CARD SHOWN)	No	URBAN	Secondary school completed	Widowed	Unemployed (unable to work)	3	1	2	NO		NO		NO		1	2	4	2	Never	No		YES	9	9898	YES
Yes	Yes	1	Previously diagnosed	161	94	143	92	Yes	Yes	Previously diagnosed	Yes					No	No	No	No	Yes	Yes	Female	47	YES (CARD SHOWN)	No	URBAN	College/University completed	Currently married	Self-employed	5	2	3	NO		NO		NO		7	2	7	2	Never	No		YES	16		YES
Yes	No	0		105	78	100	76	Yes	Yes	Previously diagnosed	No	11	9898	12.2	Yes	No	No	No	No	Yes	Yes	Female	38	YES (CARD SHOWN)	No	URBAN	High school completed	Currently married	Unemployed (able to work)	4	2	2	NO		NO		NO		2	2	2	2	Never	Yes	15	YES	6	0	YES
Yes	Yes	1	Previously diagnosed	133	79	144	81	No	Yes	Previously diagnosed	No	6.4	9898	7979	No	No	No	No	No	Yes	Yes	Female	68	YES (CARD SHOWN)	No	URBAN	Secondary school completed	Widowed	Retired	3	1	2	NO		NO		NO		3	2	6	3	Never	No		YES	10	9898	YES
Yes	Yes	1	Previously diagnosed	138	82	124	77	No	Yes	Previously diagnosed	No	15.3			No	No	No	No	No	Yes	Yes	Female	54	YES (CARD SHOWN)	No	URBAN	High school completed	Currently married	Trader	6	1	3	NO		NO		NO		1	1	2	2	Never	Yes	25	YES	4	0	YES
Yes	Yes	1	Previously diagnosed	195	119	181	110	No	No		No	9898	9898	9898	No	No	No	No	No	Yes	Yes	Female	39	YES (CARD SHOWN)	No	PERIURBAN	Primary school completed	Currently married	Trader	7	4	3	NO		NO		NO		5	3	4	2	Never	Yes	40	YES	13	9898	YES
Yes	Yes	1	Previously diagnosed	143	90	139	92	Yes	No		Yes	9898	9898	9898	No	No	No	No	No	Yes	Yes	Male	35	YES (CARD SHOWN)	No	URBAN	Secondary school completed	Currently married	Self-employed	5	2	4	NO		NO		NO						Never	Yes	30	YES	6	9898	YES
Yes	Yes	1	Previously diagnosed	125	73	114	77	Yes	No			9898	9898	9898		No	No	No	No	Yes	Yes	Female	60	YES (CARD SHOWN)	No	URBAN	Primary school completed	Widowed	Trader	10	5	3	NO		NO		NO		6	2	4	2	Never	Yes	15	YES	10	9898	YES
Yes	Yes	1	Previously diagnosed	163	107	157	105	Yes	No		Yes					No	No	No	No	Yes	Yes	Female	55	YES (CARD SHOWN)	No	URBAN	High school completed	Currently married	Unemployed (unable to work)	3	0	3	NO		NO		NO		1	1	1	1	Never	Yes	10	YES	2	9898	YES
Yes	No	0		146	86	136	83		Yes	Previously diagnosed	Yes	8.4	9898	8.1	No	No	No	No	No	Yes	Yes	Female	52	YES (CARD SHOWN)	No	URBAN	High school completed	Widowed	Self-employed	5	3	3	NO		NO		NO		7	2	7	2	Occasionally	Yes	60	NO
Yes	Yes	1	Previously diagnosed	142	80	123	60	No	No		Yes	9898	9898	9898	No	No	No	No	No	Yes	Yes	Female	48	YES (CARD SHOWN)	No	URBAN	Less than primary school	Currently married	Self-employed	5	0	3	NO		NO		NO		3	5	3	3	Never	No		YES	4	9898	YES
Yes	Yes	1	Previously diagnosed	188	96	180	90	No	No		No				No	No	No	No	No	Yes	Yes	Female	57	YES (CARD SHOWN)	No	RURAL	Secondary school completed	Divorced	Self-employed	8	4	3	NO		NO		NO		2	1	7	2	Never	Yes	60	YES	7	0	YES
Yes	Yes	1	Previously diagnosed	154	89	155	91	No	No		No	9898	9898	9898	No	No	No	No	No	Yes	Yes	Male	45	YES (CARD SHOWN)	No	PERIURBAN	Post graduate degree	Currently married	Government employee	6	1	4	NO		NO		YES	1-3 days per month	7	3	7	2	Never	Yes	30	YES	1	7979	YES
Yes	Yes	1	Previously diagnosed	153	92	137	87	No	Yes	Previously diagnosed	No	6.8			No	No	No	No	No	Yes	Yes	Female	55	YES (CARD SHOWN)	No	URBAN	Less than primary school	Divorced	Unemployed (unable to work)	3	2	3	NO		NO		NO		1	1	7	3	Never	Yes	30	YES	8		YES
Yes	No	0		115	89	116	78	Yes	Yes	Previously diagnosed	No	7.4			Yes	No	No	No	No	Yes	Yes	Female	37	YES (CARD SHOWN)	No	PERIURBAN	High school completed	Currently married	Unemployed (able to work)	8	5	6	NO		NO		NO		0		6	3	Never	Yes	15	NO
Yes	Yes	1	Previously diagnosed	136	87	130	86	No	No							No	No	No	No	Yes	Yes	Female	57	YES (CARD SHOWN)	No	RURAL	High school completed	Currently married	Farmer	3	0	1	NO		NO		NO		3	1	6	2	Never	Yes	30	YES	1	2	YES
Yes	Yes	1	Previously diagnosed	210	116	214	113	Yes	Yes	Previously diagnosed	No	5.8	9898	6.6	Yes	No	No	No	No	Yes	Yes	Female	51	YES (CARD SHOWN)	No	RURAL	Secondary school completed	Widowed	Trader	5	0	2	NO		NO		NO		2	2	3	2	Never	Yes	20	YES	10	0	YES
Yes	Yes	1	Previously diagnosed	183	83	160	78	No	Yes	Previously diagnosed	No	9.6			No	No	No	No	No	Yes	Yes	Female	52	YES (CARD SHOWN)	No	URBAN	Secondary school completed	Currently married	Trader	3	1	2	NO		NO		NO		4	3	4	3	Never	No		YES	10	0	YES
Yes	Yes	1	Previously diagnosed	135	97	141	91	Yes	No		Yes					No	No	No	No	Yes	Yes	Male	37	YES (CARD SHOWN)	No	URBAN	College/University completed	Currently married	Government employee	3	1	1	NO		NO		NO		3	3	3	3	Never	No		YES	4	0	YES
Yes	Yes	1	Previously diagnosed	7979	7979	7979	7979	No	No		No					No	No	No	No	Yes	Yes	Female	62	YES (CARD SHOWN)	No	RURAL	Secondary school completed	Currently married	Retired	9	6	3	NO		NO		NO		3	2	3	2	Never	Yes	20	YES	4	0	YES
Yes	Yes	1	Previously diagnosed	114	80	115	76	No	Yes	Previously diagnosed		4.7	9898	6.2	No	No	No	No	No	Yes	Yes	Female	50	YES (CARD SHOWN)	No	URBAN	College/University completed	Currently married	Government employee	10	4	5	NO		NO		NO		0		5	2	Never	Yes	30	YES	5	9898	YES
Yes	Yes	1	Previously diagnosed	132	76	131	78	No	Yes	Previously diagnosed		7			No	No	No	No	No	Yes	Yes	Female	58	YES (CARD SHOWN)	No	URBAN	Secondary school completed	Seperated	Unemployed (unable to work)	5	4	4	NO		NO		NO		1	1	7	2	Rarely	No		YES	7		YES
Yes	Yes	1	Previously diagnosed	114	68	111	67	No	No		No	13.4	9898	5.6	No	No	No	No	No	Yes	Yes	Female	70	YES (CARD SHOWN)	No	RURAL	No formal schooling	Currently married	Farmer	5	2	4	NO		NO		NO		4	1	7	1	Never	Yes	45	NO
Yes	No	0		155	72	128	74	No	Yes	Previously diagnosed	No	7.5			No	No	No	No	No	Yes	Yes	Male	45	YES (CARD SHOWN)	No	URBAN	High school completed	Currently married	Self-employed	4	2	2	NO		NO		NO		3	2	4	3	Never	Yes	20	NO
Yes	Yes	1	Previously diagnosed	147	81	146	80	No	No		Yes				No	No	No	No	No	Yes	Yes	Female	60	YES (CARD SHOWN)	No	RURAL	Secondary school completed	Currently married	Self-employed	15	7	5	NO		NO		NO		0		7	1	Never	No		YES	12	0	YES
Yes	Yes	1	Previously diagnosed	124	59	111	56	Yes	No		Yes	9898	9898	9898	No	No	No	No	No	Yes	Yes	Female	65	YES (CARD SHOWN)	No	PERIURBAN	Secondary school completed	Currently married	Farmer	9	4	5	NO		NO		NO		3	4	3	2	Never	No		YES	10	0	YES
Yes	Yes	1	Previously diagnosed	207	127	201	122	No	No		No	9898	9898	9898	No	No	No	No	No	Yes	Yes	Female	43	YES (CARD SHOWN)	No	PERIURBAN	High school completed	Divorced	Self-employed	4	3	2	NO		NO		NO		7	8	7	8	Very often	No		YES	1	7979	YES
Yes	No	0		131	74	137	76	No	Yes	Previously diagnosed	Yes	17	9898	8.3	Yes	No	No	No	No	Yes	Yes	Female	42	YES (CARD SHOWN)	No	RURAL	Less than primary school	Widowed	Farmer	6	4	4	NO		NO		NO		3	2	7	1	Occasionally	Yes	180	NO
Yes	Yes	1	Previously diagnosed	143	98	150	104	Yes	No		Yes	9898	9898	9898	No	No	No	No	No	Yes	Yes	Female	49	YES (CARD SHOWN)	No	RURAL	High school completed	Divorced	Trader	4	1	4	NO		NO		NO		2	1	7	1	Never	Yes	30	YES	4	2	YES
Yes	Yes	1	Previously diagnosed	115	73	129	71	Yes	Yes	Previously diagnosed	No	10.1			Yes	No	No	No	No	Yes	Yes	Female	72	YES (CARD SHOWN)	No	URBAN	No formal schooling	Widowed	Trader	2	0	1	NO		NO		NO		7	3	2	2	Never	Yes	10	YES	40	0	YES
Yes	Yes	1	Previously diagnosed	137	69	127	69	Yes	Yes	Previously diagnosed	No	3.9			Yes	No	No	No	No	Yes	Yes	Male	61	YES (CARD SHOWN)	No	URBAN	College/University completed	Currently married	Self-employed	5	3	3	NO		NO		NO		3	2	4	2	Never	Yes	30	YES	11		YES
Yes	Yes	1	Previously diagnosed	151	95	159	97	No	Yes	Previously diagnosed	Yes	13.2	9898	9898	No	No	No	No	No	Yes	Yes	Female	40	YES (CARD SHOWN)	No	PERIURBAN	Primary school completed	Never married	Trader	4	0	3	NO		NO		NO		5	2	5	2	Never	Yes	10	YES	1	9898	YES
Yes	Yes	1	Previously diagnosed	147	87	137	82	No	No							No	No	No	No	Yes	Yes	Male	74	YES (CARD SHOWN)	No	RURAL	High school completed	Widowed	Farmer	10	7	5	NO		NO		NO		3	1	3	1	Never	Yes	10	YES	3	0	YES
Yes	No	0		125	71	112	66	No	Yes	Previously diagnosed	No	4.2	9898	6.9	No	No	No	No	No	Yes	Yes	Female	59	YES (CARD SHOWN)	No	URBAN	Secondary school completed	Widowed	Unemployed (able to work)	7	0	3	NO		NO		YES	1-3 days per month	7	3	7	1	Never	Yes	30	NO
Yes	Yes	1	Previously diagnosed	138	78	127	74	Yes	No		Yes	9898	9898	9898		No	No	No	No	Yes	Yes	Female	59	YES (CARD SHOWN)	No	URBAN	High school completed	Never married	Trader	5	2	4	NO		NO		NO		3	3	3	3	Never	No		YES	12	9898	YES
Yes	Yes	1	Previously diagnosed	148	63	145	63	Yes	Yes	Previously diagnosed	No	7.5	9898	9.7	Yes	No	No	No	No	Yes	Yes	Female	72	YES (CARD SHOWN)	No	URBAN	Primary school completed	Widowed	Unemployed (unable to work)	10	3	5	NO		NO		NO		4	2	7	2	Never	Yes	15	YES	8	9898	YES
Yes	No	0		144	80	156	76	No	Yes	Previously diagnosed	Yes	17.9			Yes	No	No	No	No	Yes	Yes	Female	54	YES (CARD SHOWN)	No	URBAN	High school completed	Currently married	Trader	4	0	2	NO		NO		NO		1	1	1	1	Never	Yes	20	NO
Yes	Yes	1	Previously diagnosed	132	79	123	75	No	Yes	Previously diagnosed	No	6.6	9898	6.4	No	No	No	No	No	Yes	Yes	Female	63	YES (CARD SHOWN)	No	URBAN	Secondary school completed	Currently married	Unemployed (unable to work)	8	1	3	NO		NO		NO		5	3	5	2	Never	No		YES	5	9898	YES
Yes	Yes	1	Previously diagnosed	166	85	163	85	Yes	No		Yes	9898	9898	9898	No	No	No	No	No	Yes	Yes	Female	57	YES (CARD SHOWN)	No	URBAN	High school completed	Divorced	Unemployed (able to work)	3	1	3	NO		NO		NO		2	2	3	2	Never	Yes	120	YES	2	0	YES
Yes	No	0		156	73	173	75		Yes	Previously diagnosed	Yes	18.2	9898	5.8	No	No	No	No	No	Yes	Yes	Female	68	YES (CARD SHOWN)	No	URBAN	Secondary school completed	Currently married	Self-employed	5	3	4	NO		NO		NO		1	1	7	2	Occasionally	Yes	20	NO
Yes	Yes	1	Previously diagnosed	131	84	173	80	Yes	Yes	Previously diagnosed	No	7.7	9898	8.4	Yes	No	No	No	No	Yes	Yes	Male	60	YES (CARD SHOWN)	No	URBAN	College/University completed	Currently married	Retired	8	3	4	NO		NO		NO		2	2	7	1	Never	Yes	45	YES	7	0	YES
Yes	Yes	1	Previously diagnosed	130	52	122	53	No	Yes	Previously diagnosed	No	6.3	9898	5.7	No	No	No	No	No	Yes	Yes	Female	56	YES (CARD SHOWN)	No	RURAL	Primary school completed	Currently married	Unemployed (unable to work)	2	1	1	NO		NO		NO		7	4	0		Never	Yes	30	YES	1	0	YES
Yes	Yes	1	Previously diagnosed	179	78	185	74	No	Yes	Previously diagnosed	Yes	5.3			No	No	No	No	No	Yes	Yes	Female	87	YES (CARD SHOWN)	No	URBAN	Less than primary school	Widowed	Unemployed (unable to work)	1	0	1	NO		NO		NO		2	2	3	3	Rarely	Yes	20	YES	15		YES
Yes	No	0		140	91	134	89		Yes	Previously diagnosed	No	8.9	9898	9	Yes	No	No	No	No	Yes	Yes	Female		YES (CARD SHOWN)	No	PERIURBAN	High school completed	Currently married	Private Company Employee	6	5	3	NO		NO		NO		1	2	7	2	Never	Yes	15	NO
Yes	Yes	1	Previously diagnosed	156	82	158	84	No	No		No	9898	9898	9898	No	No	No	No	No	Yes	Yes	Male	41	YES (CARD SHOWN)	No	URBAN	High school completed	Widowed	Self-employed	4	2	2	NO		NO		NO		4	1	6	2	Never	No		YES	3	9	YES
Yes	Yes	1	Previously diagnosed	172	101	171	87		Yes	Previously diagnosed	Yes	8.2	9898	6.1	No	No	No	No	No	Yes	Yes	Female	65	YES (CARD SHOWN)	No	URBAN	No formal schooling	Widowed	Unemployed (able to work)	11	0	5	NO		NO		NO		1	1	7	1	Never	No		YES	10		YES
Yes	Yes	1	Previously diagnosed	146	88	128	83	No	No		Yes	9898	9898	9898	No	No	No	No	No	Yes	Yes	Female	49	YES (CARD SHOWN)	No	RURAL	High school completed	Divorced	Farmer	5	2	3	NO		NO		NO		4	1	6	2	Never	Yes	30	YES	0	9	YES
Yes	Yes	1	Previously diagnosed	136	84	130	76	Yes	No		Yes	9898	9898	9898	No	No	No	No	No	Yes	Yes	Female	59	YES (CARD SHOWN)	No	URBAN	College/University completed	Widowed	Government employee	6	3	3	NO		NO		NO		3	1	4	2	Never	Yes	3	YES	6	0	YES
Yes	Yes	1	Previously diagnosed	152	88	144	87	Yes	Yes	Previously diagnosed	No	7.6	9898	9.1	Yes	No	No	No	No	Yes	Yes	Male	62	YES (CARD SHOWN)	No	PERIURBAN	High school completed	Currently married	Self-employed	8	3	4	NO		YES	20	NO		1	1	5	3	Never	Yes	60	YES	14	9898	YES
Yes	Yes	1	Previously diagnosed	120	80	121	77	Yes	No		No	9898	9898	9898	No	No	No	No	No	Yes	Yes	Female	55	YES (CARD SHOWN)	No	RURAL	High school completed	Currently married	Trader	5	1	3	NO		NO		NO		6	1	7	1	Never	Yes	10	YES	3	0	YES
Yes	No	0		108	62	112	65		Yes	Previously diagnosed	No	8.8			Yes	No	No	No	No	Yes	Yes	Female	62	YES (CARD SHOWN)	No	URBAN	High school completed	Widowed	Unemployed (unable to work)	4	1	2	NO		NO		NO		1	1	2	2	Never	Yes	10	NO
Yes	Yes	1	Previously diagnosed					No	Yes	Previously diagnosed	No				No	No	No	No	No	Yes	Yes	Female	58	YES (CARD SHOWN)	No	URBAN	Primary school completed	Currently married	Trader	11	1	5	NO		NO		NO		3	2	7	2	Never	No		YES	6		YES
No	Yes	1	Previously diagnosed	120	87	121	84	Yes	Yes	Previously diagnosed	No	8.4	9898	7979	Yes	No	No	No	No	Yes	Yes	Female	53	YES (CARD SHOWN)	No	URBAN	Secondary school completed	Currently married	Government employee	6	1	4	NO		NO		NO		3	6	6	3	Never	Yes	15	NO
Yes	Yes	1	Previously diagnosed	161	85	147	84	No	No							No	No	No	No	Yes	Yes	Female	56	YES (CARD SHOWN)	No	RURAL	High school completed	Widowed	Farmer	2	1	1	NO		NO		NO		1	1	6	2	Never	Yes	15	YES	6	2	YES
Yes	Yes	1	Previously diagnosed	130	79	129	80	No	No		Yes					No	No	No	No	Yes	Yes	Female	55	YES (CARD SHOWN)	No	URBAN	Primary school completed	Widowed	Unemployed (unable to work)	3	0	3	NO		NO		NO		0		4	2	Never	No		YES		3	YES
Yes	Yes	1	Previously diagnosed	187	121	191	97	Yes	Yes	Previously diagnosed	No	21.2	9898	11	Yes	No	No	No	No	Yes	Yes	Female	59	YES (CARD SHOWN)	No	RURAL	Primary school completed	Widowed	Trader	4	0	3	NO		NO		NO		1	1	1	1	Never	Yes	5	YES	10	0	YES
Yes	Yes	1	Previously diagnosed	150	122	163	121	No	No		Yes	9898	9898	9898	No	No	No	No	No	Yes	Yes	Female	43	YES (CARD SHOWN)	No	URBAN	Primary school completed	Currently married	Trader	1	0	0	NO		NO		YES	NONE	0		0		Never	No		YES	11	0	YES
Yes	Yes	1	Previously diagnosed	143	72	146	77	No	Yes	Previously diagnosed	No	4.9	9898	7.9	No	No	No	No	No	Yes	Yes	Female	65	YES (CARD SHOWN)	No	URBAN	Less than primary school	Currently married	Unemployed (unable to work)	3	0	2	NO		NO		NO		3	3	3	3	Never	Yes	30	YES	5	0	YES
Yes	Yes	1	Previously diagnosed	155	91	142	91	Yes	Yes	Previously diagnosed	No	5.5	9898	5.1	Yes	No	No	No	No	Yes	Yes	Female	55	YES (CARD SHOWN)	No	URBAN	Primary school completed	Widowed	Unemployed (able to work)	2	0	1	NO		NO		NO		1	3	2	3	Never	Yes	30	YES	7	0	YES
Yes	Yes	1	Previously diagnosed	108	70	104	64	Yes	No		Yes	9898	9898	9898	No	No	No	No	No	Yes	Yes	Female	64	YES (CARD SHOWN)	No	PERIURBAN	Primary school completed	Currently married	Trader	5	1	2	NO		NO		NO		2	1	5	2	Never	No		YES	9	9898	YES
Yes	Yes	1	Previously diagnosed	143	65	138	72	No	Yes	Previously diagnosed	Yes	10	9898	9.3	No	No	No	No	No	Yes	Yes	Female	66	YES (CARD SHOWN)	No	URBAN	No formal schooling	Widowed	Unemployed (able to work)	7	2	4	NO		NO		NO		7	2	7	1	Never	Yes	20	YES	12	0	YES
Yes	Yes	1	Previously diagnosed	140	90	140	90	Yes	No		No				No	No	No	No	No	Yes	Yes	Female	50	YES (CARD SHOWN)	No	URBAN	No formal schooling	Currently married	Unemployed (unable to work)	4	2	2	NO		NO		NO		2	1	4	2	Never	Yes	45	YES	1	9898	YES
Yes	Yes	1	Previously diagnosed	149	99	150	100	Yes	No		Yes	9898	9898	9898		No	No	No	No	Yes	Yes	Female	42	YES (CARD SHOWN)	No	PERIURBAN	Primary school completed	Currently married	Unemployed (able to work)	5	1	2	NO		NO		NO		3	2	4	1	Never	No		YES	4	9898	YES
Yes	No	0		140	87	131	83	No	Yes	Previously diagnosed	No	7.2	9898	7.7	No	No	No	No	No	Yes	Yes	Female	40	YES (CARD SHOWN)	No	URBAN	Secondary school completed	Currently married	Self-employed	9	4	6	NO		NO		NO		7	2	4	2	Never	Yes	60	NO
Yes	Yes	1	Previously diagnosed	167	94	158	91	Yes	No			9898	9898	9898		No	No	No	No	Yes	Yes	Female	58	YES (CARD SHOWN)	No	URBAN	Secondary school completed	Currently married	Self-employed	5	1	3	NO		NO		NO		1	1	7	2	Never	Yes	15	YES	20	9898	YES
Yes	Yes	1	Previously diagnosed	123	73	113	74	No	No		No	9898	9898	9898	No	No	No	No	No	Yes	Yes	Female	56	YES (CARD SHOWN)	No	RURAL	College/University completed	Divorced	Government employee	3	1	3	NO		NO		NO		1	2	7	2	Never	Yes	30	YES	3	0	YES
Yes	Yes	1	Previously diagnosed	115	67	121	65	Yes	No		Yes				No	No	No	No	No	Yes	Yes	Female	58	YES (CARD SHOWN)	No	PERIURBAN	Secondary school completed	Currently married	Farmer	3	1	1	NO		NO		NO		1	1	5	2	Never	Yes	15	YES	8	9898	YES
Yes	Yes	1	Previously diagnosed	160	80	151	81	No	No		No					No	No	No	No	Yes	Yes	Male	62	YES (CARD SHOWN)	No	URBAN	High school completed	Currently married	Farmer	4	0	2	NO		NO		YES	1-3 days per month	3	2	6	2	Very often	Yes	10	YES	2	3	YES
Yes	Yes	1	Previously diagnosed	158	103	131	94	No	Yes	Previously diagnosed	No	10.1	9898	8.9	Yes	No	No	No	No	Yes	Yes	Female	47	YES (CARD SHOWN)	No	RURAL	Less than primary school	Currently married	Trader	8	3	5	NO		NO		NO		3	2	6	3	Never	No		YES	10	9898	YES
Yes	No	0		112	74	106	71	No	Yes	Previously diagnosed		9898	9898	7979	No	No	No	No	No	Yes	Yes	Female	44	YES (CARD SHOWN)	No	PERIURBAN	Primary school completed	Divorced	Self-employed	6	2	6	NO		NO		NO		0		5	5	Very often	Yes	20	NO
Yes	Yes	1	Previously diagnosed	121	88	124	91	Yes	No		Yes					No		No	No	Yes	Yes	Female	36	YES (CARD SHOWN)	No	RURAL	No formal schooling	Currently married	Homemaker	15	4	2	NO		NO		NO		0		0		Rarely	No		YES		2	YES
Yes	Yes	1	Previously diagnosed	146	65	135	59	No	No		Yes	9898	9898	9898	No	No	No	No	No	Yes	Yes	Female	71	YES (CARD SHOWN)	No	RURAL	Secondary school completed	Widowed	Farmer	6	2	3	NO		NO		NO		1	2	3	2	Rarely	No		YES	25	0	YES
Yes	Yes	1	Previously diagnosed	120	62	121	63	No	Yes	Previously diagnosed		5.7			No	No	No	No	No	Yes	Yes	Male	49	YES (CARD SHOWN)	No	URBAN	High school completed	Currently married	Self-employed	8	4	5	NO		NO		NO		3	1	7	3	Never	Yes	60	YES	10
Yes	Yes	1	Previously diagnosed	151	74	154	77	No	Yes	Previously diagnosed	No	5	9898	7	No	No	No	No	No	Yes	Yes	Female	65	YES (CARD SHOWN)	No	RURAL	Primary school completed	Divorced	Unemployed (able to work)	3	0	3	NO		NO		NO		0		7	3	Never	No		YES	8	0	YES
Yes	Yes	1	Previously diagnosed	164	98	162	90	No	No		Yes	11.3	9898	16.9	No	No	No	No	No	Yes	Yes	Female	75	YES (CARD SHOWN)	No	RURAL	No formal schooling	Currently married	Self-employed	14	9	6	NO		NO		NO		0		7	2	Never	Yes	10	YES	8	0	YES
Yes	Yes	1	Previously diagnosed	145	79	141	80	Yes	No		Yes					No		No	No	Yes	Yes	Female	83	YES (CARD SHOWN)	No	RURAL	No formal schooling	Widowed	Self-employed	20	15	10	NO		NO		NO		1	1	1	1	Never	Yes	30	YES	9
Yes	Yes	1	Previously diagnosed	163	92	128	89	No	No		No	9898	8585	9898	No	No		No	No	Yes	Yes	Female	55	YES (CARD SHOWN)	No	RURAL	No formal schooling	Currently married	Self-employed	4	1	2	NO		NO		NO		0		3	1	Never	Yes	60	YES	3	8585	YES
Yes	Yes	1	Previously diagnosed	135	89	135	89	No	No		Yes	9898	9898	9898	No	No	No	No	No	No	Yes	Female	44	YES (CARD SHOWN)	No	URBAN	Primary school completed	Currently married	Unemployed (able to work)	12	1	6	NO		NO		NO		1	1	1	1	Never	No		YES	2	9898	YES
Yes	Yes	1	Previously diagnosed	170	78	142	79	Yes	Yes	Previously diagnosed	No	4	9898	6.6	Yes	No	No	No	No	Yes	Yes	Female	60	YES (CARD SHOWN)	No	URBAN	College/University completed	Currently married	Unemployed (unable to work)	2	0	2	NO		NO		NO		2	2	2	2	Never	Yes	20	YES	9	0	YES
Yes	Yes	1	Previously diagnosed	128	89	128	79	Yes	Yes	Previously diagnosed	Yes	6	9898	7979	No	No	No	No	No	Yes	Yes	Male	58	YES (CARD SHOWN)	No	URBAN	Secondary school completed	Currently married	Self-employed	15	6	10	NO		NO		NO		2	1	3	2	Rarely	Yes	60	NO
Yes	Yes	1	Previously diagnosed	124	78	146	92	Yes	Yes	Previously diagnosed	Yes		8.3			No	No	No	No	Yes	Yes	Female	58	YES (CARD SHOWN)	No	URBAN	College/University completed	Currently married	Self-employed	8	2	4	NO		NO		NO		1	1	2	2	Rarely	No		YES	5		YES
Yes	No	0		128	72	126	72	No	Yes	Previously diagnosed	No	5.5	9898	9	Yes	No	No	No	No	Yes	Yes	Male	32	YES (CARD SHOWN)	No	RURAL	High school completed	Currently married	Self-employed	4	2	3	NO		NO		NO		3	1	7	2	Never	Yes	180	NO
Yes	Yes	1	Previously diagnosed	145	91	135	91	No	No			9898	9898	9898		No	No	No	No	Yes	Yes	Female	60	YES (CARD SHOWN)	No	PERIURBAN	No formal schooling	Currently married	Unemployed (unable to work)	7	2	1	NO		NO		NO		2	2	3	1	Never	Yes	60	YES	13	0	YES
Yes	Yes	1	Previously diagnosed	175	90	163	86	Yes	Yes	Previously diagnosed	Yes	13.7	9898	12	Yes	No	No	No	No	Yes	Yes	Female	57	YES (CARD SHOWN)	No	URBAN	Non-formal education	Currently married	Unemployed (able to work)	6	3	3	NO		NO		NO		0		7	2	Never	Yes	20	YES	6	0	YES
Yes	Yes	1	Previously diagnosed	125	97	131	80	Yes	No		No	9898	9898	9898	No	No	No	No	No	Yes	Yes	Female	68	YES (CARD SHOWN)	No	RURAL	High school completed	Currently married	Farmer	4	1	2	NO		NO		NO		7	1	7	2	Never	No		YES	4	0	YES
Yes	Yes	1	Previously diagnosed	128	79	129	79	Yes	No			9898	9898	9898		No	No	No	No	Yes	Yes	Male	59	YES (CARD SHOWN)	No	URBAN	College/University completed	Currently married	Government employee	5	2	3	NO		YES	40	NO		1	1	5	2	Never	Yes	10	YES	29	0	YES
Yes	Yes	1	Previously diagnosed	139	63	139	63	Yes	Yes	Previously diagnosed	Yes	10.3	9898	6.9	No	No	No	No	No	Yes	Yes	Male	65	YES (CARD SHOWN)	No	URBAN	Primary school completed	Seperated	Unemployed (able to work)	6	4	3	NO		YES	10	NO		3	1	5	3	Never	Yes	10	YES	27	9898	YES
Yes	Yes	1	Previously diagnosed	174	78	173	78	No	No		Yes	9898	9898	9898	No	No	No	No	No	Yes	Yes	Female	63	YES (CARD SHOWN)	No	URBAN	Primary school completed	Widowed	Trader	10	7	5	NO		NO		NO		2	1	6	2	Never	Yes	15	YES	2	9	YES
Yes	Yes	1	Previously diagnosed	152	70	148	68	No	No		No					No	No	No	No	Yes	Yes	Female	50	YES (CARD SHOWN)	No	RURAL	Secondary school completed	Currently married	Trader	5	2	2	NO		NO		NO		2	1	7	2	Never	No		YES	4	0	YES
Yes	No	0		108	73	107	73	No	Yes	Previously diagnosed	No	17.4	9898	11.8	No	No	No	No	No	Yes	Yes	Female	34	YES (CARD SHOWN)	No	URBAN	Primary school completed	Currently married	Unemployed (able to work)	3	1	2	NO		NO		NO		4	2	7	1	Never	Yes	30	NO
Yes	Yes	1	Previously diagnosed	112	67	106	63	No	Yes	Previously diagnosed	No	23.3	9898	13.8	No	No	No	No	No	Yes	Yes	Male	43	YES (CARD SHOWN)	No	URBAN	High school completed	Currently married	Self-employed	5	3	3	NO		YES	7	NO		3	2	7	2	Never	No		YES	3	9898	YES
Yes	Yes	1	Previously diagnosed	169	86	154	80	No	Yes	Previously diagnosed	No	9			No	No	No	No	No	Yes	Yes	Female	61	YES (CARD SHOWN)	No	URBAN	Secondary school completed	Widowed	Unemployed (unable to work)	4	1	4	NO		NO		NO		3	2	7	2	Never	Yes	20	YES	20		YES
Yes	Yes	1	Previously diagnosed	131	75	118	73	No	Yes	Previously diagnosed	No	9.4			No	No	No	No	No	Yes	Yes	Female	70	YES (CARD SHOWN)	No	URBAN	Less than primary school	Currently married	Unemployed (unable to work)	4		3	NO		NO		YES	1-3 days per month	5	5	3	3	Never	Yes	15	YES	12		YES
Yes	No	0		124	78	124	76	No	Yes	Previously diagnosed	No	6.9			No	No	No	No	No	Yes	Yes	Male	35	YES (CARD SHOWN)	No	URBAN	High school completed	Never married	Self-employed	6	3	1	NO		NO		NO		2	2	7	2	Never	Yes	30	NO
Yes	Yes	1	Previously diagnosed	157	93	158	93	No	No							No	No	No	No	Yes	Yes	Female	74	YES (CARD SHOWN)	No	RURAL	Primary school completed	Divorced	Trader	2	0	2	NO		NO		NO		1	1	5	1	Never	Yes	10	YES	20	5	YES
Yes	No	0		125	89	113	86	No	Yes	Previously diagnosed	No	7.4			No	No	No	No	No	Yes	Yes	Female	39	YES (CARD SHOWN)	No	URBAN	Secondary school completed	Currently married	Unemployed (able to work)	6	4	2	NO		NO		NO		0		0		Very often	Yes	60	NO
Yes	Yes	1	Previously diagnosed	138	69	133	69	Yes	Yes	Previously diagnosed	Yes	6	9898	6.1	Yes	No	No	No	No	Yes	Yes	Female	68	YES (CARD SHOWN)	No	URBAN	High school completed	Currently married	Retired	5	1	3	NO		NO		YES	NONE	3	3	3	3	Never	No		YES	11	0	YES
Yes	Yes	1	Previously diagnosed	140	85	143	84	No	Yes	Previously diagnosed	No	3.3	9898	6.5	No	No	No	No	No	Yes	Yes	Female	61	YES (CARD SHOWN)	No	PERIURBAN	Primary school completed	Currently married	Trader	23	3	8	NO		NO		NO		3	3	6	3	Never	No		YES	1	9898	YES
Yes	Yes	1	Previously diagnosed	128	75	121	74	No	No		Yes	9898	9898	9898	No	No	No	No	No	Yes	Yes	Female	74	YES (CARD SHOWN)	No	URBAN	Less than primary school	Widowed	Unemployed (unable to work)	10	1	5	NO		NO		NO		2	1	3	2	Never	Yes	20	YES	20	9898	YES
Yes	Yes	1	Previously diagnosed	182	120	192	102	No	No		No	9898	9898	9898	No	No	No	No	No	Yes	Yes	Female	61	YES (CARD SHOWN)	No	PERIURBAN	College/University completed	Widowed	Retired	3	2	1	NO		NO		NO		4	4	7	7	Never	No		YES	2	7	YES
Yes	No	0		115	67	117	74		Yes	Previously diagnosed	Yes	10.7			Yes	No	No	No	No	Yes	Yes	Female	38	YES (CARD SHOWN)	No	URBAN	No formal schooling	Currently married	Self-employed	5	1	5	NO		NO		NO		5	2	1	1	Never	No		NO
Yes	No	0		134	67	132	70	Yes	Yes	Previously diagnosed	No	20.3	9898	12.7	No	No	No	No	No	Yes	Yes	Female	59	YES (CARD SHOWN)	No	URBAN	High school completed	Currently married	Self-employed	9	5	2	NO		NO		NO		2	2	4	3	Never	No		NO
Yes	Yes	1	Previously diagnosed	141	64	134	66	No	Yes	Previously diagnosed	No	7.4	9898	9.9	No	No	No	No	No	Yes	Yes	Male	66	YES (CARD SHOWN)	No	URBAN	College/University completed	Divorced	Retired	2	1	1	NO		YES	5	NO		7	7	3	1	Never	Yes	60	YES	25	9898	YES
Yes	No	0		114	66	106	65	No	Yes	Previously diagnosed	No	19.1	9898	9	No	No	No	No	No	Yes	Yes	Female	47	YES (CARD SHOWN)	No	URBAN	Less than primary school	Divorced	Unemployed (unable to work)	1	0	1	NO		NO		NO		4	2	2	2	Never	No		NO
Yes	Yes	1	Previously diagnosed	130	82	132	86	No	Yes	Previously diagnosed	No	13.5			No	No	No	No	No	Yes	Yes	Female	49	YES (CARD SHOWN)	No	URBAN	No formal schooling	Widowed	Farmer	6	1	5	NO		NO		NO		4	2	6	2	Occasionally	Yes	30	YES	2		YES
Yes	Yes	1	Previously diagnosed	120	80	108	65	No	No		No	9898	9898	9898	No	No	No	No	No	Yes	Yes	Female	74	YES (CARD SHOWN)	No	PERIURBAN	High school completed	Widowed	Unemployed (unable to work)	1	0	1	NO		NO		NO		7	4	3	4	Never	No		YES	15	7979	YES
Yes	Yes	1	Previously diagnosed	135	94	135	94	Yes	No			9898	9898	9898		No	No	No	No	Yes	Yes	Female	57	YES (CARD SHOWN)	No	RURAL	No formal schooling	Divorced	Self-employed	3	0	2	NO		NO		NO		0		3	1	Never	Yes	120	YES	11	0	YES
Yes	Yes	1	Previously diagnosed	138	87	130	85	No	Yes	Previously diagnosed		6.7	9898	7.4	No	No	No	No	No	Yes	Yes	Female	69	YES (CARD SHOWN)	No	URBAN	College/University completed	Currently married	Retired	5	2	4	NO		NO		NO		0		7	1	Never	Yes	10	YES	15	0	YES
Yes	Yes	1	Previously diagnosed	109	73	109	72		Yes	Previously diagnosed	No	4.6	7979	7979	No	No	No	No	No	Yes	Yes	Male	41	YES (CARD SHOWN)	No	RURAL	No formal schooling	Currently married	Farmer	2	0	1	NO		NO		NO		1	2	3	6	Never	No		YES	2	7979	YES
Yes	Yes	1	Previously diagnosed	167	90	175	86	No	No		No	9898	9898	9898	No	No	No	No	No	Yes	Yes	Female	65	YES (CARD SHOWN)	No	PERIURBAN	Less than primary school	Widowed	Farmer	7	3	5	NO		NO		NO		2	4	5	10	Never	Yes	15	YES	4	7979	YES
Yes	Yes	1	Previously diagnosed	180	93	170	84	Yes	Yes	Previously diagnosed	No	10.5	9898	10.1	Yes	No	No	No	No	Yes	Yes	Female	56	YES (CARD SHOWN)	No	URBAN	Primary school completed	Widowed	Homemaker	7	2	2	NO		NO		NO		1	1	2	1	Never	Yes	30	YES	10	9898	YES
Yes	Yes	1	Previously diagnosed	142	79	131	77	No	No		Yes	9898	9898	9898	No	No	No	No	No	Yes	Yes	Female	65	YES (CARD SHOWN)	No	RURAL	Secondary school completed	Divorced	Unemployed (able to work)	4	2	3	NO		NO		NO		0		7	2	Never	Yes	30	YES	8	0	YES
Yes	Yes	1	Previously diagnosed	148	88	140	90	Yes	Yes	Previously diagnosed	No	9.2	9898	9.5	No	No	No	No	No	Yes	Yes	Female	68	YES (CARD NOT SHOWN)	Yes	URBAN	College/University completed	Widowed	Retired	4	1	1	NO		NO		NO		2	1	7	1	Never	No		YES	4	0	YES
Yes	Yes	1	Previously diagnosed	142	91	129	85	No	Yes	Previously diagnosed	No	10.3	9898	7979	No	No	No	No	No	Yes	Yes	Female	55	YES (CARD SHOWN)	No	PERIURBAN	High school completed	Currently married	Self-employed	4	1	3	NO		NO		NO		7	8	6	4	Occasionally	No		YES	5	7979	YES
Yes	Yes	1	Previously diagnosed	162	88	160	84	No	Yes	Previously diagnosed	No	7.9	9898	6.3	No	No	No		No	Yes	Yes	Female	58	YES (CARD SHOWN)	No	RURAL	Secondary school completed	Widowed	Trader	4	2	2	NO		NO		NO		1	1	7	2	Never	No		YES	20	0	YES
Yes	No	0		111	56	110	62	No	Yes	Previously diagnosed	No	5.2	9898	12.1	No	No	No	No	No	Yes	Yes	Male	70	YES (CARD SHOWN)	No	URBAN	Primary school completed	Currently married	Homemaker	7	1	4	NO		NO		NO		0		0		Never	No		NO
Yes	Yes	1	Previously diagnosed	148	80	142	72	No	No		Yes	9898	9898	9898	No	No	No	No	No	Yes	Yes	Female	72	YES (CARD SHOWN)	No	PERIURBAN	No formal schooling	Widowed	Trader	10	7	9	NO		NO		YES	NOT APPLICABLE	2	4	7	3	Never	No		YES	32	7979	YES
Yes	Yes	1	Previously diagnosed	133	83	120	83	No	No		No	9898	9898	9898	No	No	No	No	No	Yes	Yes	Female	58	YES (CARD SHOWN)	No	PERIURBAN	No formal schooling	Never married	Trader	2	0	1	NO		NO		NO		2	1	4	1	Never	Yes	10	YES	2	9898	YES
Yes	Yes	1	Previously diagnosed	137	89	145	82	Yes	No		Yes	9898	9898	9898	No	No	No	No	No	Yes	Yes	Male	57	YES (CARD SHOWN)	No	RURAL	Secondary school completed	Currently married	Self-employed	4	1	2	NO		NO		NO		4	1	7	1	Never	Yes	25	YES	0	7	YES
Yes	Yes	1	Previously diagnosed	171	83	168	77	No	No			9898	9898	9898		No	No	No	No	Yes	Yes	Female	81	YES (CARD SHOWN)	No	PERIURBAN	Primary school completed	Widowed	Unemployed (unable to work)	7	3	6	NO		NO		NO		0		7	2	Never	No		YES	32	0	YES
Yes	Yes	1	Previously diagnosed	144	85	138	85	No	No		Yes	9898	9898	9898	No	No	No	No	No	Yes	Yes	Female	35	YES (CARD SHOWN)	No	URBAN	High school completed	Currently married	Trader	9	1	6	NO		NO		NO		3	3	3	3	Never	Yes	2	YES	2	0	YES
Yes	Yes	1	Previously diagnosed	160	85	169	88	No	No		Yes	9898	8585	9898	No	No		No	No	Yes	Yes	Female	53	YES (CARD SHOWN)	No	PERIURBAN	No formal schooling	Currently married	Self-employed	9	4	5	NO		NO		NO		2	1	4	1	Never	Yes	10	YES	4	8585	YES
Yes	Yes	1	Previously diagnosed	145	88	157	89	No	No		Yes				No	No	No	No	No	Yes	Yes	Male	58	YES (CARD SHOWN)	No	RURAL	High school completed	Widowed	Farmer	4	2	3	NO		NO		NO		2	1	7	1	Never	Yes	30	YES	10	0	YES
Yes	Yes	1	Previously diagnosed	137	75	125	74	No	No		Yes				No	No	No	No	No	Yes	Yes	Female	73	YES (CARD SHOWN)	No	RURAL	No formal schooling	Currently married	Farmer	5	2	3	NO		NO		NO		3	1	4	1	Never	Yes	20	YES	10	4	YES
Yes	No	0		114	76	121	79		Yes	Previously diagnosed	No	3.8	9898	6.7	No	No	No	No	No	Yes	Yes	Female	59	YES (CARD SHOWN)	No	URBAN	Less than primary school	Currently married	Farmer	2	0	1	NO		NO		NO		1	1	5	2	Never	No		NO
Yes	Yes	1	Previously diagnosed	171	79	170	79	No	No		No	9898	9898	9898	No	No	No	No	No	Yes	Yes	Female	73	YES (CARD SHOWN)	No	PERIURBAN	Less than primary school	Widowed	Trader	4	0	4	NO		NO		NO		1	2	1	2	Never	Yes	10	YES	32	7979	YES
Yes	Yes	1	Previously diagnosed	173	84	170	80	No	No		Yes	9898	9898	9898	No	No	No	No	No	Yes	Yes	Female	60	YES (CARD SHOWN)	No	RURAL	Less than primary school	Currently married	Self-employed	5	2	2	NO		NO		NO		2	2	7	3	Never	Yes	15	YES	8	0	YES
Yes	Yes	1	Previously diagnosed	138	97	145	101	No	No		No	9898	9898	9898	No	No	No	No	No	Yes	Yes	Female	53	YES (CARD SHOWN)	No	URBAN	Post graduate degree	Never married	Private Company Employee	1	0	1	NO		NO		NO		5	1	5	1	Never	No		YES	1	9898	YES
Yes	Yes	1	Previously diagnosed	117	53	117	49	Yes	No		No	9898	9898	9898	No	No	No	No	No	Yes	Yes	Female	72	YES (CARD SHOWN)	No	RURAL	No formal schooling	Widowed	Unemployed (able to work)	1	0	1	NO		NO		NO		0		7	2	Never	Yes	5	YES	4	6	YES
Yes	Yes	1	Previously diagnosed	128	65	121	66	Yes	Yes	Previously diagnosed	No	7.6	9898	10.1	Yes	No	No	No	No	Yes	Yes	Female	53	YES (CARD SHOWN)	No	URBAN	Secondary school completed	Currently married	Trader	8	3	2	NO		NO		NO		2	1	6	2	Occasionally	No		YES	7	0	YES
Yes	Yes	1	Newly diagnosed	133	84	133	80	No	No		No					No	No	No	No	Yes	Yes	Male	29	YES (CARD SHOWN)	No	RURAL	College/University completed	Never married	Student	1	0	0	NO		NO		NO		3	1	7	1	Never	Yes	60	YES	0	6	YES
Yes	No	0		113	73	113	76	No	Yes	Previously diagnosed	No	6.5	9898	6.3	No	No	No	No	No	Yes	Yes	Female	44	YES (CARD SHOWN)	No	RURAL	Primary school completed	Currently married	Self-employed	11	8	5	NO		NO		NO		1	1	7	2	Never	Yes	20	NO
Yes	Yes	1	Previously diagnosed	156	98	142	96	No	Yes	Previously diagnosed	Yes	9.2	7979	7979	No	No	No	No	No	Yes	Yes	Female	52	YES (CARD SHOWN)	No	PERIURBAN	No formal schooling	Widowed	Self-employed	6	5	5	NO		NO		NO		0		4	3	Never	No		YES	6	4	YES
Yes	Yes	1	Newly diagnosed	145	82	123	71	No	No		Yes	9898	9898	9898	No	No	No	No	No	Yes	Yes	Female	51	YES (CARD SHOWN)	No	URBAN	High school completed	Currently married	Self-employed	9	2	4	NO		NO		NO		4	1	7	2	Never	Yes	60	YES	0	5	YES
Yes	Yes	1	Previously diagnosed	104	72	95	67	Yes	No		Yes				No	No	No	No	No	Yes	Yes	Female	44	YES (CARD SHOWN)	No	RURAL	High school completed	Widowed	Farmer	6	2	2	NO		NO		NO		3	1	7	2	Never	Yes	30	YES	5	0	YES
Yes	Yes	1	Previously diagnosed	165	109	151	102	Yes	No		Yes				Yes	No	No	No	No	Yes	Yes	Female	38	YES (CARD SHOWN)	No	PERIURBAN	College/University completed	Never married	Government employee	3	2	1	NO		NO		NO		2	2	2	2	Never	No		YES	12		YES
Yes	Yes	1	Previously diagnosed	143	77	128	61	No	No		No	9898	9898	9898	No	No	No	No	No	Yes	Yes	Female	67	YES (CARD SHOWN)	No	PERIURBAN	No formal schooling	Widowed	Self-employed	2	1	2	NO		NO		NO		5	8	3	4	Occasionally	No		YES	10	7979	YES
Yes	Yes	1	Previously diagnosed	181	117	185	116	No	Yes	Previously diagnosed		5.6	9898	6.7	No	No	No	No	No	Yes	Yes	Male	55	YES (CARD SHOWN)	No	URBAN	Secondary school completed	Currently married	Self-employed	5	1	3	NO		NO		NO		2	2	3	6	Never	Yes	40	YES	10	9898	YES
Yes	No	1		119	73	115	74	No	No		No	9898	9898	9898	No	No	No	No	No	Yes	Yes	Female	46	YES (CARD SHOWN)	Yes	PERIURBAN	Primary school completed	Currently married	Trader	8	2	4	NO		NO		NO		0		7	5	Never	No		YES	8	2	YES
Yes	Yes	1	Previously diagnosed	117	65	131	68	Yes	No			9898	9898	9898		No	No	No	No	Yes	Yes	Male	62	YES (CARD SHOWN)	No	PERIURBAN	Secondary school completed	Currently married	Unemployed (able to work)	3	1	1	NO		YES	5	YES	NOT APPLICABLE	0		4	3	Rarely	Yes	60	YES	3	9898	YES
Yes	Yes	1	Previously diagnosed	126	70	131	67	No	Yes	Newly diagnosed	No	4.7	9898	5.5	No	No	No	No	No	Yes	Yes	Male	69	YES (CARD SHOWN)	No	PERIURBAN	No formal schooling	Currently married	Self-employed	19	7	7	NO		NO		NO		4	4	5	6	Very often	Yes	50	YES	2	9898	YES
Yes	Yes	1	Newly diagnosed	138	78	130	82	No	No		No	9898	9898	9898	No	No	No	No	No	Yes	Yes	Male	82	YES (CARD SHOWN)	No	URBAN	No formal schooling	Widowed	Retired	13	0	2	NO		NO		NO		0		6	1	Never	Yes	30	YES	9898	9898	NO
Yes	Yes	1	Previously diagnosed	118	75	125	78	No	Yes	Previously diagnosed		4.7	9898	7.7	No	No	No	No	No	Yes	Yes	Female	66	YES (CARD SHOWN)	No	PERIURBAN	No formal schooling	Widowed	Unemployed (unable to work)	8	5	5	NO		NO		NO		2	2	7	2	Never	Yes	20	YES	3	9898	YES
Yes	Yes	1	Previously diagnosed	186	86	171	93	No	Yes	Previously diagnosed	Yes	7.2	9898	6.4	No	No	No	No	No	Yes	Yes	Male	67	YES (CARD SHOWN)	No	URBAN	Secondary school completed	Currently married	Self-employed	4	0	2	NO		NO		NO		6	2	7	1	Never	No		YES	18	0	YES
Yes	Yes	1	Previously diagnosed	178	90	172	90	No	No		No	9898	9898	9898	No	No	No	No	No	Yes	Yes	Male	58	YES (CARD SHOWN)	No	RURAL	Primary school completed	Currently married	Farmer	6	3	1	NO		NO		NO		1	1	7	2	Never	Yes	50	YES	7	0	YES
Yes	Yes	1	Previously diagnosed	126	83	112	75	Yes	No		Yes	9898	9898	9898	No	No	No	No	No	Yes	Yes	Female	41	YES (CARD SHOWN)	No	URBAN	Less than primary school	Seperated	Self-employed	4	2	1	NO		NO		YES	1-3 days per month	0		5	2	Never	No		YES	9	9898	YES
Yes	Yes	1	Previously diagnosed	168	106	171	112	No	Yes	Previously diagnosed	No	5.3	9898	6.6	No	No	No	No	No	Yes	Yes	Female	55	YES (CARD SHOWN)	No	URBAN	High school completed	Widowed	Trader	5	0	4	NO		NO		NO		1	1	3	3	Never	No		YES	26	9898	YES
Yes	Yes	1	Previously diagnosed	128	81	128	82	No	No		No	9898	9898	9898	No	No	No	No	No	Yes	Yes	Female	64	YES (CARD SHOWN)	No	URBAN	High school completed	Widowed	Unemployed (unable to work)	9	4	7	NO		NO		NO		3	1	7	2	Never	Yes	10	YES	10	0	YES
Yes	Yes	1	Previously diagnosed	145	78	139	74	No	No		No				No	No	No	No	No	Yes	Yes	Female	61	YES (CARD SHOWN)	No	RURAL	No formal schooling	Currently married	Farmer	5	2	1	NO		NO		NO		4	1	7	1	Never	Yes	30	YES	2	6	YES
Yes	Yes	1	Previously diagnosed	88	57	85	55	No	No		Yes				No	No	No	No	No	Yes	Yes	Male	57	YES (CARD SHOWN)	Yes	RURAL	High school completed	Currently married	Self-employed	8	0	4	NO		YES	20	NO		3	1	7	3	Rarely	Yes	180	YES	6	0	YES
Yes	Yes	1	Previously diagnosed	177	84	158	84	Yes	No			9898	9898	9898		No	No	No	No	Yes	Yes	Female	41	YES (CARD SHOWN)	No	RURAL	Secondary school completed	Divorced	Self-employed	2	1	1	NO		NO		NO		1	2	3	1	Never	Yes	60	YES	6	0	YES
Yes	Yes	1	Previously diagnosed	132	76	135	78	No	No		Yes	7979	7979	7979	No	No	No	No	No	No	Yes	Female	79	YES (CARD SHOWN)	No	PERIURBAN	No formal schooling	Divorced	Unemployed (unable to work)	3	2	2	NO		NO		NO		4	2	3	4	Never	No		YES	7	7979	YES
Yes	Yes	1	Previously diagnosed	145	100	141	98	No	No		No	9898	9898	9898	No	No	No	No	No	Yes	Yes	Female	57	YES (CARD SHOWN)	No	PERIURBAN	No formal schooling	Seperated	Unemployed (able to work)	5	0	2	NO		NO		NO		1	8	5	4	Never	No		YES	2	7979	YES
Yes	Yes	1	Previously diagnosed	108	65	110	70	Yes	No		Yes					No		No	No	Yes	Yes	Male	63	YES (CARD SHOWN)	No	RURAL	Secondary school completed	Currently married	Farmer	16	2	11	NO		NO		NO		2	2	3	2	Very often	No		YES		2	YES
Yes	No	0		8585	8585	8585	8585	Yes	Yes	Previously diagnosed	No	9.4	8585	7.3	No	No	No	No	No	Yes	Yes	Female	53	YES (CARD SHOWN)	No	URBAN	High school completed	Currently married	Unemployed (unable to work)	7	2	5	NO		NO		NO		4	1	6	1	Never	No		NO
Yes	Yes	1	Previously diagnosed	118	80	116	78	No	No		No	9898	9898	9898	No	No	No	No	No	Yes	Yes	Female	52	YES (CARD SHOWN)	No	RURAL	No formal schooling	Currently married	Unemployed (able to work)	6	0	2	NO		NO		NO		0		6	2	Never	No		YES	5	0	YES
Yes	Yes	1	Previously diagnosed	149	82	144	87	No	No		No	9898	9898	9898	No	No	No	No	No	Yes	Yes	Male	58	YES (CARD SHOWN)	No	URBAN	College/University completed	Currently married	Government employee	27	5	10	NO		NO		NO		3	2	6	5	Rarely	Yes	30	YES	6	9898	YES
Yes	Yes	1	Previously diagnosed	153	75	146	78	No	No		Yes	9898	9898	9898	No	No	No	No	No	Yes	Yes	Female	76	YES (CARD SHOWN)	No	RURAL	No formal schooling	Widowed	Unemployed (unable to work)	1	0	1	NO		NO		NO		1	1	7	1	Never	Yes	30	YES	4	0	YES
Yes	Yes	1	Previously diagnosed	143	65	148	71	Yes	Yes	Previously diagnosed	No	10.6			Yes	No	No	No	No	Yes	Yes	Female	63	YES (CARD SHOWN)	No	PERIURBAN	No formal schooling	Currently married	Unemployed (unable to work)	9	3	4	NO		NO		NO		2	1	5	2	Never	Yes	30	YES	24		YES
Yes	Yes	1	Previously diagnosed	131	81	130	76	Yes	No		Yes				No	No	No	No	No	Yes	Yes	Female	74	YES (CARD SHOWN)	No	RURAL	High school completed	Currently married	Unemployed (unable to work)	3	1	1	NO		NO		NO		2	1	7	2	Never	Yes	50	YES	20	0	YES
Yes	Yes	1	Previously diagnosed	139	73	133	64	No	No							No	No	No	No	Yes	Yes	Female	74	YES (CARD SHOWN)	No	RURAL	Primary school completed	Widowed	Farmer	6	4	4	NO		NO		NO		4	1	7	2	Never	Yes	10	YES	10	4	YES
Yes	Yes	1	Previously diagnosed	127	74	126	72	No	Yes	Previously diagnosed	No	9	9898	10.3	No	No	No	No	No	Yes	Yes	Female	50	YES (CARD SHOWN)	No	URBAN	College/University completed	Widowed	Government employee	3	0	2	NO		NO		YES	NONE	2	5	2	4	Never	No		YES	7	0	YES
Yes	Yes	1	Previously diagnosed	149	75	141	72	Yes	No		Yes	9898	9898	9898	No	No	No	No	No	Yes	Yes	Female	70	YES (CARD SHOWN)	No	RURAL	No formal schooling	Currently married	Farmer	3	1	2	NO		NO		NO		2	1	3	2	Never	Yes	30	YES	19	8	YES
Yes	Yes	1	Previously diagnosed	149	89	142	82	No	No		No	9898	9898	9898	No	No	No	No	No	Yes	Yes	Female	49	YES (CARD SHOWN)	No	RURAL	Secondary school completed	Currently married	Trader	4	2	2	NO		NO		YES	1-3 days per month	4	1	7	1	Never	Yes	30	YES	8	0	YES
Yes	Yes	1	Previously diagnosed	115	66	116	64	Yes	Yes	Previously diagnosed	No	12.7	9898	10.6	Yes	No	No	No	No	Yes	Yes	Female	47	YES (CARD SHOWN)	No	PERIURBAN	High school completed	Widowed	Self-employed	6	1	3	NO		NO		NO		1	1	7	2	Occasionally	Yes	120	YES	1	9898	YES
Yes	Yes	1	Previously diagnosed	162	94	155	90	Yes	No		Yes				No	No	No	No	No	Yes	Yes	Female	41	YES (CARD NOT SHOWN)	No	RURAL	High school completed	Currently married	Trader	7	3	5	NO		NO		NO		3	2	7	1	Never	No		YES	3	0	YES
Yes	Yes	1	Previously diagnosed	165	70	156	74	Yes	No		No	9898	9898	9898	No	No	No	No	No	Yes	Yes	Male	72	YES (CARD SHOWN)	No	RURAL	High school completed	Currently married	Retired	6	0	3	NO		NO		NO		7	1	7	2	Very often	No		YES	20		YES
Yes	Yes	1	Previously diagnosed	165	98	161	92	No	Yes	Previously diagnosed	No	4.9			No	No	No	No	No	Yes	Yes	Male	68	YES (CARD SHOWN)	No	URBAN	Secondary school completed	Currently married	Retired	5	0	2	NO		NO		NO		3	3	4	3	Never	Yes	15	YES	7	0	YES
Yes	Yes	1	Previously diagnosed	164	73	155	77	Yes	Yes	Previously diagnosed	Yes	5.6	9898	7.8	Yes	No	No	No	No	Yes	Yes	Female	52	YES (CARD SHOWN)	No	PERIURBAN	College/University completed	Currently married	Government employee	5	2	1	NO		NO		NO		1	1	4	2	Never	No		YES	17	9898	YES
Yes	Yes	1	Previously diagnosed	184	125	203	124	No	No		Yes	9898	9898	9898		No	No	No	No	Yes	Yes	Female	65	YES (CARD SHOWN)	No	URBAN	No formal schooling	Widowed	Unemployed (unable to work)	2	0	2	NO		NO		NO		2		2		Never	No		YES	8	0	YES
Yes	Yes	1	Previously diagnosed	139	79	130	78	No	No		Yes	8	9898	9898	No	No	No	No	No	Yes	Yes	Female	58	YES (CARD SHOWN)	No	RURAL	Secondary school completed	Currently married	Self-employed	5	2	3	NO		NO		NO		0		7	2	Never	Yes	60	YES	2	5	YES
Yes	Yes	1	Previously diagnosed	120	70	142	91	No	Yes	Previously diagnosed	Yes	9898	9	9898	No	No	No	No	No	Yes	Yes	Female	72	YES (CARD SHOWN)	No	RURAL	No formal schooling	Widowed	Unemployed (unable to work)	6	2	4	NO		NO		NO		4	2	5	2	Never	Yes	10	YES	9898	3	YES
Yes	Yes	1	Previously diagnosed	162	98	157	103	Yes	Yes	Previously diagnosed	Yes	7.5	9898	9898	Yes	No	No	No	No	Yes	Yes	Female	44	YES (CARD SHOWN)	No	PERIURBAN	High school completed	Currently married	Trader	6	2	3	NO		NO		NO		3	8	7	4	Occasionally	Yes	30	YES	8	7979	YES
Yes	No	0		118	60	124	60	No	Yes	Previously diagnosed	No	6.3	7979	7979	No	No	No	No	No	Yes	Yes	Female	60	YES (CARD SHOWN)	No	PERIURBAN	Secondary school completed	Widowed	Trader	3	0	1	NO		NO		NO		3	4	7	8	Never	Yes	20	NO
Yes	No	0		139	98	130	90	Yes	Yes	Newly diagnosed	No	10.4	9898	13.4	Yes	No	No	No	No	Yes	Yes	Female	47	YES (CARD SHOWN)	No	URBAN	No formal schooling	Currently married	Self-employed	3	0	1	NO		YES	1	YES	1-2 days per week	1	1	3	1	Never	Yes	10	NO
Yes	Yes	1	Previously diagnosed	130	86	130	84	No	No		Yes					No	No	No	No	Yes	Yes	Female	43	YES (CARD SHOWN)	No	URBAN	High school completed	Divorced	Trader	7	4	3	NO		NO		NO		3	1	7	2	Never	Yes	20	YES	3	0	YES
Yes	Yes	1	Previously diagnosed	137	87	135	86	No	No		No	9898	9898	9898	No	No	No	No	No	Yes	Yes	Female	56	YES (CARD SHOWN)	No	PERIURBAN	No formal schooling	Currently married	Unemployed (able to work)	7	5	2	NO		NO		NO		5	1	5	1	Never	Yes	30	YES	12	9898	YES
Yes	Yes	1	Newly diagnosed	146	76	147	80	No	No		No	9898	9898	9898	No	No	No	No	No	Yes	Yes	Male	53	YES (CARD SHOWN)	No	PERIURBAN	Secondary school completed	Currently married	Private Company Employee	2	0	1	NO		NO		NO		7	1	7	1	Never	Yes	30	YES	9898	9898	NO
Yes	Yes	1	Previously diagnosed	123	69	115	67	No	Yes	Previously diagnosed	No	5.4	9898	8.3	No	No	No	No	No	Yes	Yes	Female	56	YES (CARD SHOWN)	No	PERIURBAN	College/University completed	Currently married	Government employee	3	1	2	NO		NO		NO		2	1	6	1	Rarely	Yes	30	YES	4	9898	YES
Yes	Yes	1	Previously diagnosed	150	77	158	79	Yes	No		No	14.7	9898	8.4	Yes	No	No	No	No	Yes	Yes	Female	66	YES (CARD SHOWN)	No	URBAN	Primary school completed	Currently married	Trader	3	0	1	NO		NO		NO		5	2	7	1	Never	Yes	30	YES	10	0	YES
Yes	No	0		106	69	106	69	No	Yes	Previously diagnosed	No	14.5	9898	8.9	No	No	No	No	No	Yes	Yes	Female	53	YES (CARD SHOWN)	No	RURAL	Primary school completed	Currently married	Farmer	2	0	1	NO		NO		NO		2	1	6	2	Never	Yes	40	NO
Yes	Yes	1	Previously diagnosed	135	70	131	69	Yes	No		Yes				No	No	No	No	No	Yes	Yes	Female	62	YES (CARD SHOWN)	No	RURAL	Primary school completed	Currently married	Trader	10	2	4	NO		NO		NO		3	1	6	1	Never	Yes	15	YES	2	0	YES
Yes	Yes	1	Previously diagnosed	166	99	162	97	No	Yes	Previously diagnosed	No	17.6	9898	9.9	No	No	No	No	No	Yes	Yes	Female	59	YES (CARD SHOWN)	No	RURAL	Secondary school completed	Currently married	Unemployed (able to work)	4	2	1	NO		NO		NO		3	2	7	1	Never	No		YES	1	0	YES
Yes	Yes	1	Previously diagnosed	121	68	110	67	No	Yes	Previously diagnosed	No	8.4	9898	8	No	No	No	No	No	Yes	Yes	Female	84	YES (CARD SHOWN)	No	URBAN	No formal schooling	Widowed	Unemployed (unable to work)	6	3	4	NO		NO		NO		6	1	6	1	Occasionally	Yes	30	YES	9	9898	YES
Yes	Yes	1	Newly diagnosed	140	79	134	89	No	No		Yes				No	No	No	No	No	Yes	Yes	Female	36	YES (CARD SHOWN)	No	RURAL	Primary school completed	Never married	Self-employed	8	5	7	NO		NO		NO		0		7	2	Never	Yes	20	YES	0	3	YES
Yes	No	0		132	92	139	94	Yes	Yes	Previously diagnosed	No	7.3	9898	7.4	No	No	No	No	No	Yes	Yes	Female	44	YES (CARD SHOWN)	No	PERIURBAN	No formal schooling	Currently married	Homemaker	8	3	5	NO		NO		NO		0		0		Very often	No		NO
Yes	Yes	1	Previously diagnosed	153	77	112	59	No	No		No				No	No	No	No	No	Yes	Yes	Female	49	YES (CARD SHOWN)	No	RURAL	Less than primary school	Divorced	Farmer	5	1	4	NO		NO		NO		3	1	6	2	Never	Yes	50	YES	2	0	YES
Yes	Yes	1	Previously diagnosed	153	87	148	90	No	Yes	Previously diagnosed	No	5.7	8585	6.9	No	No	No	No	No	Yes	Yes	Female	59	YES (CARD SHOWN)	No	RURAL	High school completed	Currently married	Homemaker	8	6	2	NO		NO		NO		7	3	3	1	Very often	No		YES	10	8585	YES
Yes	No	0		122	82	135	83	Yes	Yes	Previously diagnosed		5	9898	6.7	Yes	No	No	No	No	Yes	Yes	Female	44	YES (CARD SHOWN)	Yes	URBAN	Secondary school completed	Currently married	Self-employed	6	2	4	NO		NO		NO		3	3	7	5	Never	No		NO
Yes	Yes	1	Previously diagnosed	153	86	141	85	No	Yes	Previously diagnosed	No	7.8	9898	8.5	No	No	No	No	No	Yes	Yes	Male	59	YES (CARD SHOWN)	No	URBAN	Secondary school completed	Currently married	Self-employed	5	0	2	NO		NO		NO		7	5	7	5	Very often	No		YES	20	9898	YES
Yes	Yes	1	Previously diagnosed	178	98	164	99	Yes	Yes	Previously diagnosed	No	5.3	9898	6.4	Yes	No	No	No	No	Yes	Yes	Male	44	YES (CARD SHOWN)	No	PERIURBAN	High school completed	Currently married	Self-employed	4	2	1	NO		NO		NO		2	1	3	2	Never	Yes	30	YES	7	9898	YES
Yes	Yes	1	Previously diagnosed	147	95	147	90	No	No		Yes	9898	9898	9898	No	No	No	No	No	Yes	Yes	Female	40	YES (CARD SHOWN)	No	URBAN	High school completed	Currently married	Self-employed	4	2	1	NO		NO		YES	1-3 days per month	1	1	7	2	Occasionally	Yes	15	YES	5	0	YES
Yes	Yes	1	Previously diagnosed	83	56	131	90	No	Yes	Previously diagnosed	No	7.2	9898	9898	Yes	No	No	No	No	Yes	Yes	Female	45	YES (CARD SHOWN)	No	PERIURBAN	Secondary school completed	Currently married	Trader	7	3	4	NO		NO		NO		5	8	7	7	Never	Yes	10	YES	1	6	YES
Yes	Yes	1	Previously diagnosed	149	85	168	88	No	Yes	Previously diagnosed	Yes	7	9898	7.7	No	No	No	No	No	Yes	Yes	Female	55	YES (CARD SHOWN)	No	URBAN	Non-formal education	Currently married	Unemployed (able to work)	10	6	4	NO		NO		NO		0		0		Never	No		YES	23	0	YES
Yes	Yes	1	Previously diagnosed	149	78	150	81	No	Yes	Previously diagnosed	No	5.4	9898	6.1	No	No	No	No	No	Yes	Yes	Male	81	YES (CARD SHOWN)	No	PERIURBAN	High school completed	Currently married	Retired	5	1	2	NO		YES	10	YES	1-2 days per week	7	2	7	1	Never	Yes	60	YES	10	0	YES
Yes	No	0		116	82	108	79	No	Yes	Previously diagnosed	No	7.1	9898	9.2	No	No	No	No	No	Yes	Yes	Female	41	YES (CARD SHOWN)	No	PERIURBAN	Secondary school completed	Currently married	Self-employed	5	2	4	NO		NO		NO		3	1	4	2	Never	Yes	45	NO
Yes	Yes	1	Previously diagnosed	170	90	178	80	No	Yes	Previously diagnosed	Yes	8.8	9898	6.2	No	No	No	No	No	Yes	Yes	Male	61	YES (CARD SHOWN)	No	RURAL	Secondary school completed	Currently married	Farmer	9	5	3	NO		NO		NO		1	1	7	2	Never	Yes	30	YES	12	0	YES
Yes	Yes	1	Previously diagnosed	133	66	136	69	No	No		Yes	9898	9898	9898	No	No	No	No	No	Yes	Yes	Female	67	YES (CARD SHOWN)	No	URBAN	High school completed	Divorced	Trader	1	0	1	NO		NO		NO		0		7	1	Never	No		YES	5	0	YES
Yes	Yes	1	Previously diagnosed	133	78	129	75	No	No		No				No	No	No	No	No	Yes	Yes	Female	52	YES (CARD SHOWN)	No	URBAN	College/University completed	Currently married	Government employee	11	6	9	NO		NO		NO		1	1	7	2	Rarely	Yes	15	YES	20	0	YES
Yes	Yes	1	Previously diagnosed	174	94	164	93	No	Yes	Previously diagnosed	No	4.8			No	No	No	No	No	Yes	Yes	Female	65	YES (CARD SHOWN)	No	URBAN	College/University completed	Divorced	Retired	1	0	1	NO		NO		NO		4	2	7	2	Occasionally	Yes	10	YES	25		YES
Yes	Yes	1	Previously diagnosed	143	83	127	82	Yes	No							No	No	No	No	Yes	Yes	Female	50	YES (CARD SHOWN)	No	URBAN	Secondary school completed	Never married	Private Company Employee	1	0	1	NO		NO		NO		1	1	7	2	Never	Yes	30	YES	5		YES
Yes	Yes	1	Previously diagnosed	144	86	140	78	No	Yes	Previously diagnosed	Yes	9.5	9898	7979	No	No	No	No	No	Yes	Yes	Female	64	YES (CARD SHOWN)	No	URBAN	High school completed	Divorced	Trader	6	1	2	NO		NO		NO		2	2	2	2	Never	Yes	20	YES	15	0	YES
Yes	Yes	1	Previously diagnosed	171	103	181	87	Yes	No		No				No	No	No	No	No	Yes	Yes	Female	59	YES (CARD SHOWN)	No	RURAL	Secondary school completed	Currently married	Farmer	2	0	1	NO		NO		NO		1	1	7	2	Never	No		YES	25	0	YES
Yes	Yes	1	Previously diagnosed	165	188	142	81	No	No		No	9898	6.4	9898	No	No	No	No	No	Yes	Yes	Male	67	YES (CARD SHOWN)	No	URBAN	Secondary school completed	Currently married	Retired	3	0	2	NO		NO		YES	1-2 days per week	0		0		Never	No		YES	12	0	YES
Yes	Yes	1	Previously diagnosed	216	132	216	127	No	Yes	Previously diagnosed	Yes	12.1			No	No	No	No	No	Yes	Yes	Female	56	YES (CARD SHOWN)	No	URBAN	No formal schooling	Widowed	Trader	5	2	5	NO		NO		NO		0		7	1	Never	No		YES	6		YES
Yes	No	0		145	91	138	86	No	Yes	Previously diagnosed	Yes	24.9			No	No	No	No	No	Yes	Yes	Male	20	YES (CARD SHOWN)	No	URBAN	Secondary school completed	Never married	Unemployed (able to work)	7	4	3	NO		NO		NO		7	2	3	2	Never	Yes	15	NO
Yes	Yes	1	Previously diagnosed	161	89	161	78	Yes	No		Yes	13.4	9898	11.7	No	No	No	No	No	Yes	Yes	Female	56	YES (CARD SHOWN)	No	URBAN	Secondary school completed	Currently married	Unemployed (able to work)	4	0	2	NO		NO		NO		1	2	7	1	Never	No		YES	2	0	NO
Yes	Yes	1	Previously diagnosed	170	97	161	101	No	Yes	Previously diagnosed	No	13	9898	11.3	No	No	No	No	No	Yes	Yes	Female	62	YES (CARD SHOWN)	No	URBAN	High school completed	Divorced	Unemployed (unable to work)	1	0	1	NO		NO		NO		4	3	4	3	Never	No		YES	8	0	YES
Yes	Yes	1	Previously diagnosed	125	62	105	65	No	Yes	Previously diagnosed	No	11.8	9898	11.4	No	No	No	No	No	Yes	Yes	Male	65	YES (CARD SHOWN)	No	URBAN	High school completed	Currently married	Private Company Employee	5	2	4	NO		NO		NO		0		2	2	Never	No		YES	3	0	YES
Yes	Yes	1	Newly diagnosed	154	87	142	89	Yes	Yes	Previously diagnosed	No	6.5	9898	6.8	Yes	No	No	No	No	Yes	Yes	Male	36	YES (CARD SHOWN)	No	PERIURBAN	College/University completed	Currently married	Private Company Employee	7	4	2	NO		NO		NO		3	4	4	3	Never	Yes	20	NO
Yes	Yes	1	Previously diagnosed	128	89	122	89	No	Yes	Previously diagnosed	No	8.5	9898	9.2	No	No	No	No	No	Yes	Yes	Female	52	YES (CARD SHOWN)	No	URBAN	Secondary school completed	Currently married	Trader	8	0	5	NO		NO		NO		2	2	4	2	Rarely	No		YES	10	0	YES
Yes	Yes	1	Previously diagnosed	128	73	123	74	No	No		Yes	9898	7.1	9898	No	No	No	No	No	Yes	Yes	Male	56	YES (CARD SHOWN)	No	URBAN	Primary school completed	Currently married	Private Company Employee	9	6	3	NO		NO		NO		6	2	6	2	Never	Yes	40	YES	5	0	YES
Yes	Yes	1	Previously diagnosed	186	126	183	130	Yes	No			9898	5.1	9898	No	No	No	No	No	Yes	Yes	Female	43	YES (CARD SHOWN)	No	URBAN	Less than primary school	Currently married	Self-employed	6	1	3	NO		NO		NO		5	3	4	2	Never	Yes	30	YES	0	6	YES
Yes	Yes	1	Previously diagnosed	164	92	151	90	No	Yes	Previously diagnosed	No	5.3	9898	8.2	No	No	No	No	No	Yes	Yes	Male	53	YES (CARD SHOWN)	No	URBAN	High school completed	Currently married	Private Company Employee	5	3	3	NO		NO		NO		2	4	2	3	Never	No		YES	11	9898	YES
Yes	Yes	1	Previously diagnosed	170	81	162	77	No	No		Yes	9898	9898	9898	No	No	No	No	No	Yes	Yes	Female	78	YES (CARD SHOWN)	No	URBAN	No formal schooling	Widowed	Unemployed (unable to work)	2	0	1	NO		NO		NO		1	1	2	1	Never	No		YES	40	9898	YES
Yes	Yes	1	Previously diagnosed	147	87	131	80	No	No		Yes					No	No	No	No	Yes	Yes	Male	71	YES (CARD SHOWN)	No	URBAN	College/University completed	Currently married	Retired	4	1	1	NO		YES	25	NO		4	1	7	1	Never	Yes	30	YES	12		YES
Yes	Yes	1	Previously diagnosed	156	81	154	76	Yes	Yes	Previously diagnosed	No	9.1	9898	9.2	Yes	No	No	No	No	Yes	Yes	Male	70	YES (CARD SHOWN)	No	PERIURBAN	High school completed	Currently married	Self-employed	4	0	1	NO		NO		NO		4	3	5	4	Never	Yes	30	YES	18	9898	YES
Yes	Yes	1	Previously diagnosed	155	84	154	82	Yes	No		Yes	9898	9898	9898	No	No	No	No	No	Yes	Yes	Female	54	YES (CARD NOT SHOWN)	No	RURAL	Secondary school completed	Currently married	Trader	9	3	4	NO		NO		NO		0		7	2	Never	Yes	30	YES	15	0	YES
Yes	Yes	1	Previously diagnosed	102	67	110	54	No	No		Yes	9898	9898	9898	No	No	No	No	No	Yes	Yes	Female	73	YES (CARD SHOWN)	No	RURAL	No formal schooling	Widowed	Unemployed (unable to work)	10	1	3	NO		NO		NO		3	1	7	2	Never	Yes	15	YES	2	6	YES
Yes	Yes	1	Previously diagnosed	142	76	135	77	Yes	No		Yes	9898	9898	9898		No	No	No	No	Yes	Yes	Female	59	YES (CARD SHOWN)	No	RURAL	No formal schooling	Widowed	Farmer	5	1	5	NO		NO		NO		0		7	2	Never	Yes	15	YES	12	0	YES
Yes	Yes	1	Previously diagnosed	165	90	151	97	No	No		No				No	No	No	No	No	Yes	Yes	Male	61	YES (CARD SHOWN)	No	RURAL	High school completed	Currently married	Retired	8	3	4	NO		NO		NO		1	1	7	1	Never	Yes	50	YES	28	0	YES
Yes	Yes	1	Previously diagnosed	129	77	127	75	No	Yes	Previously diagnosed	Yes	10.2	9898	10.3	No	No	No	No	No	Yes	Yes	Male	35	YES (CARD SHOWN)	No	PERIURBAN	Primary school completed	Currently married	Private Company Employee	4	2	1	NO		NO		NO		1	1	3	2	Never	Yes	45	NO
Yes	No	0		110	77	111	70	No	Yes	Previously diagnosed	Yes	10.7	9898	7.5	No	No	No	No	No	Yes	Yes	Female	35	YES (CARD SHOWN)	No	PERIURBAN	College/University completed	Currently married	Government employee	6	4	2	NO		NO		NO		1	2	7	2	Never	No		NO
Yes	No	0		94	65	97	70	Yes	Yes	Previously diagnosed	Yes	14.3	9898	9.6	Yes	No	No	No	No	Yes	Yes	Female	49	YES (CARD SHOWN)	No	PERIURBAN	High school completed	Currently married	Trader	7	2	4	NO		NO		NO		5	2	7	2	Occasionally	Yes	30	NO
Yes	No	0		99	63	95	61	No	Yes	Previously diagnosed	No	1.3	9898	7	No	No	No	No	No	Yes	Yes	Male	62	YES (CARD SHOWN)	No	URBAN	College/University completed	Currently married	Retired	8	1	4	NO		NO		NO		2	2	2	2	Never	No		YES	6	0	YES
Yes	Yes	1	Previously diagnosed	208	113	177	107		No		Yes					No	No	No	No	Yes	Yes	Female	37	YES (CARD SHOWN)	No	URBAN	High school completed	Currently married	Trader	5	2	3	NO		NO		YES	1-3 days per month	1	1	2	2	Never	Yes	10	YES	2		YES
Yes	Yes	1	Previously diagnosed	178	108	153	97	No	No		Yes	9898	9898	9898	No	No	No	No	No	Yes	Yes	Female	56	YES (CARD SHOWN)	No	URBAN	Secondary school completed	Currently married	Government employee	3	0	2	NO		NO		NO		1	2	6	4	Never	Yes	5	YES	15		YES
Yes	No	0		117	70	143	77	Yes	Yes	Previously diagnosed	No	22	9898	17.4	Yes	No	No	No	No	Yes	Yes	Male	51	YES (CARD SHOWN)	No	URBAN	High school completed	Divorced	Private Company Employee	3	0	1	NO		NO		NO		7	3	7	2	Never	Yes	20	NO
Yes	Yes	1	Previously diagnosed	144	95	144	96	Yes	No		No	9898	9898	9898		No	No	No	No	Yes	Yes	Female	38	YES (CARD SHOWN)	No	URBAN	High school completed	Never married	Self-employed	7	4	3	NO		NO		NO		3	3	3	3	Never	No		YES	3	0	YES
Yes	Yes	1	Previously diagnosed	170	105	177	104	No	No		No	9898	5.7	9898	No	No	No	No	No	Yes	Yes	Female	42	YES (CARD SHOWN)	No	URBAN	Primary school completed	Currently married	Self-employed	7	3	4	NO		NO		NO		4	4	2	3	Never	No		YES	14	8	YES
Yes	Yes	1	Previously diagnosed	160	75	154	73	No	Yes	Previously diagnosed	Yes	9.8	9898	6.7	No	No	No	No	No	Yes	Yes	Female	64	YES (CARD SHOWN)	No	URBAN	Primary school completed	Currently married	Unemployed (unable to work)	10	5	6	NO		NO		NO		7	2	7	2	Never	Yes	60	YES	15	0	YES
Yes	Yes	1	Previously diagnosed	155	99	139	93	No	Yes	Previously diagnosed	No	9.4	9898	10.9	No	No	No	No	No	Yes	Yes	Male	38	YES (CARD SHOWN)	No	URBAN	Secondary school completed	Currently married	Private Company Employee	4	2	2	NO		NO		NO		2	2	4	2	Rarely	No		YES	5	9898	YES
Yes	Yes	1	Previously diagnosed	134	79	126	86	No	Yes	Previously diagnosed	No	7.5	9898	9.2	No	No	No	No	No	Yes	Yes	Female	41	YES (CARD SHOWN)	No	URBAN	Primary school completed	Currently married	Self-employed	8	6	5	NO		NO		NO		2	1	7	2	Never	No		YES	13	9898	YES
Yes	Yes	1	Previously diagnosed	116	66	121	71	No	Yes	Previously diagnosed	No	7.2	9898	8.3	No	No	No	No	No	Yes	Yes	Female	60	YES (CARD SHOWN)	No	PERIURBAN	Secondary school completed	Currently married	Homemaker	10	6	6	NO		NO		NO		2	2	2	2	Never	No		YES	7	9898	YES
Yes	Yes	1	Previously diagnosed	151	93	138	93	No	Yes	Previously diagnosed	No	8.9	9898		No	No	No	No	No	Yes	Yes	Female	60	YES (CARD SHOWN)	No	URBAN	Secondary school completed	Currently married	Trader	6	3	2	NO		NO		NO		7	2	7	1	Never	Yes	180	YES	5	0	YES
Yes	Yes	1	Previously diagnosed	117	76	117	78	Yes	No							No	No	No	No	Yes	Yes	Male	54	YES (CARD SHOWN)	No	URBAN	College/University completed	Currently married	Self-employed	8	5	5	NO		NO		NO		6	2	7	2	Never	Yes	45	YES	5		YES
Yes	Yes	1	Previously diagnosed	172	93	137	84	No	Yes	Previously diagnosed	No	10.9	9898	12.8	No	No	No	No	No	Yes	Yes	Male	39	YES (CARD SHOWN)	No	URBAN	College/University completed	Divorced	Unemployed (able to work)	6	4	3	NO		NO		YES	1-3 days per month	1	2	1	1	Very often	Yes	40	YES	0	4	YES
Yes	Yes	1	Previously diagnosed	176	93	165	78	Yes	No		Yes	9898	9898	9898	No	No	No	No	No	Yes	Yes	Female	56	YES (CARD SHOWN)	No	URBAN	Primary school completed	Seperated	Unemployed (able to work)	4	0	1	NO		NO		NO		5	2	4	2	Never	Yes	20	YES	17	9898	YES
Yes	Yes	1	Previously diagnosed	158	86	150	82	No	No		Yes	9898	9898	9898	Yes	No	No	No	No	Yes	Yes	Female	67	YES (CARD SHOWN)	No	PERIURBAN	Primary school completed	Widowed	Farmer	7	2	7979	NO		NO		NO		3	4	2	2	Never	Yes	20	YES	14	9898	YES
Yes	Yes	1	Previously diagnosed	143	94	129	83	No	Yes	Previously diagnosed	No	10.4	9898	9.3	No	No	No	No	No	Yes	Yes	Male	80	YES (CARD SHOWN)	No	URBAN	High school completed	Currently married	Retired	4	2	1	NO		NO		NO		5	4	2	2	Never	Yes	30	YES	37	9898	YES
Yes	Yes	1	Previously diagnosed	158	97	167	99	No	No		No	9898	9898	9898	No	No	No	No	No	Yes	Yes	Female	54	YES (CARD SHOWN)	No	PERIURBAN	High school completed	Divorced	Self-employed	2	0	1	NO		NO		NO		0		2	3	Never	No		YES	5	2	YES
Yes	Yes	1	Previously diagnosed	138	90	139	87	No	Yes	Previously diagnosed	No	11.1			No	No	No	No	No	Yes	Yes	Female	55	YES (CARD SHOWN)	No	URBAN	Secondary school completed	Currently married	Government employee	2	0	1	NO		NO		NO		0		6	4	Never	Yes	15	YES	5		YES
Yes	Yes	1	Previously diagnosed	180	69	172	64	No			Yes					No	No	No	No	Yes	Yes	Female	64	YES (CARD SHOWN)	No	RURAL	Less than primary school	Divorced	Trader	6	5	3	NO		NO		NO		2	1	5	1	Never	Yes	20	YES	10	2	YES
Yes	Yes	1	Previously diagnosed	174	91	146	80	Yes	Yes	Previously diagnosed	Yes	14	9898	12.9	Yes	No	No	No	No	Yes	Yes	Male	45	YES (CARD SHOWN)	No	URBAN	College/University completed	Currently married	Government employee	8	3	4	NO		NO		NO		4	3	4	3	Never	Yes	120	YES	15	0	YES
Yes	Yes	1	Previously diagnosed	128	82	149	74	Yes	No		No	7979	5.2	9898	No	No	No	No	No	Yes	Yes	Female	74	YES (CARD SHOWN)	No	URBAN	Primary school completed	Currently married	Unemployed (unable to work)	7	4	5	NO		NO		NO		3	2	4	3	Never	Yes	30	YES	29	0	YES
Yes	Yes	1	Previously diagnosed	126	73	127	73	Yes	No							No	No	No	No	Yes	Yes	Female	37	YES (CARD SHOWN)	No	URBAN	High school completed	Never married	Private Company Employee	1	0	1	NO		NO		NO		1	1	1	1	Never	No		YES	2	9898	YES
Yes	Yes	1	Previously diagnosed	164	82	140	84	No	Yes	Previously diagnosed		5.1	9898	7.9	No	No	No	No	No	Yes	Yes	Female	66	YES (CARD SHOWN)	No	URBAN	College/University completed	Divorced	Retired	2	0	2	NO		NO		NO		5	3	5	3	Never	Yes	30	YES	15	9898	YES
Yes	Yes	1	Previously diagnosed	142	76	136	77	Yes	No		Yes	9898	9898	9898	No	No	No	No	No	No	Yes	Female	59	YES (CARD NOT SHOWN)	No	URBAN	Primary school completed	Currently married	Unemployed (unable to work)	3	0	1	NO		NO		NO		2	1	5	4	Never	Yes	30	YES	6		YES
Yes	Yes	1	Previously diagnosed	193	87	180	90	No	No		No	9898	9898	9898	No	No	No	No	No	Yes	Yes	Female	50	YES (CARD SHOWN)	No	RURAL	Primary school completed	Widowed	Unemployed (unable to work)	2	0	1	NO		NO		NO		0		5	2	Never	Yes	30	YES	6	5	YES
Yes	Yes	1	Previously diagnosed	117	67	105	65	No	No		No	9898	9898	9898	No	No	No	No	No	Yes	Yes	Female	35	YES (CARD SHOWN)	No	URBAN	Secondary school completed	Currently married	Government employee	3	1	0	NO		NO		NO		5	2	4	3	Never	Yes	20	YES	3	9898	YES
Yes	Yes	1	Previously diagnosed	134	78	128	77	No	No		Yes				No	No	No	No	No	Yes	Yes	Male	57	YES (CARD SHOWN)	No	RURAL	Primary school completed	Currently married	Farmer	7	3	3	NO		NO		NO		3	2	6	1	Never	Yes	50	YES	12	9	YES
Yes	Yes	1	Previously diagnosed	155	100	148	95	Yes	No		Yes	9898	9898	9898	No	No	No	No	No	Yes	Yes	Female	33	YES (CARD SHOWN)	No	URBAN	Less than primary school	Currently married	Self-employed	3	1	2	NO		NO		NO		3	2	5	2	Rarely	No		YES	7	9898	YES
Yes	No	0		118	89	127	97	No	Yes	Previously diagnosed	Yes	12.9	9898	7979	No	No	No	No	No	Yes	Yes	Female	37	YES (CARD SHOWN)	No	URBAN	Less than primary school	Currently married	Trader	5	2	3	NO		NO		NO		4	2	7	1	Never	Yes	20	NO
Yes	Yes	1	Previously diagnosed	163	83	164	85	No	No		Yes	9898	9898	9898		No	No	No	No	Yes	Yes	Female	58	YES (CARD SHOWN)	No	URBAN	College/University completed	Currently married	Government employee	4	0	2	NO		NO		NO		2	2	2	2	Never	Yes	20	YES	6	0	YES
Yes	No	0		126	71	113	68	Yes	Yes	Previously diagnosed	No	5.1	9898	11.5	Yes	No	No	No	No	Yes	Yes	Female	49	YES (CARD SHOWN)	No	URBAN	College/University completed	Widowed	Government employee	5	1	3	NO		NO		NO		3	2	2	3	Never	Yes	40	NO
Yes	No	0		121	63	122	59	No	Yes	Previously diagnosed	No	7.2	9898	13	No	No	No	No	No	Yes	Yes	Male	70	YES (CARD SHOWN)	No	URBAN	Secondary school completed	Currently married	Private Company Employee	4	1	1	NO		YES	8	NO		5	3	5	2	Never	No		NO
Yes	Yes	1	Previously diagnosed	156	88	142	87	Yes	Yes	Previously diagnosed	No	8.2			Yes	No	No	No	No	Yes	Yes	Female	47	YES (CARD SHOWN)	No	URBAN	High school completed	Currently married	Self-employed	7	1	4	NO		NO		NO		1	1	6	5	Very often	No		YES	4		YES
Yes	Yes	1	Newly diagnosed	200	110	180	99	No	No		No				No	No	No	No	No	Yes	Yes	Female	40	YES (CARD SHOWN)	No	RURAL	High school completed	Currently married	Trader	5	3	4	NO		NO		NO		7	3	7	1	Never	No		YES	3	0	YES
Yes	Yes	1	Previously diagnosed	134	63	124	56	Yes	Yes	Previously diagnosed	No	6.1	9898	6.4	Yes	No	No	No	No	Yes	Yes	Female	65	YES (CARD SHOWN)	Yes	URBAN	No formal schooling	Widowed	Self-employed	8	0	5	NO		NO		NO		7	2	7	1	Never	Yes	60	YES	10	0	YES
Yes	No	0		135	79	126	80	Yes	Yes	Previously diagnosed	No	6.2	9898	7.1	No	No	No	No	No	Yes	Yes	Male	39	YES (CARD SHOWN)	No	PERIURBAN	Secondary school completed	Currently married	Self-employed	3	1	2	NO		NO		NO		2	1	7	1	Never	Yes	120	NO
Yes	Yes	1	Previously diagnosed	124	63	115	62	Yes	Yes	Previously diagnosed	No	4.9	9898	5.8	Yes	No	No	No	No	Yes	Yes	Female	70	YES (CARD SHOWN)	No	RURAL	No formal schooling	Currently married	Farmer	12	0	5	NO		NO		NO		4	3	6	2	Never	No		DONT KNOW
Yes	No	0		134	71	127	67	No	Yes	Previously diagnosed	No	5.4	9898	5	No	No	No	No	No	Yes	Yes	Female	58	YES (CARD SHOWN)	No	URBAN	Secondary school completed	Divorced	Trader	6	2	4	NO		NO		NO		3	2	7	1	Never	Yes	60	NO
Yes	Yes	1	Previously diagnosed	143	73	140	78	Yes	No		Yes					Yes	Yes	Yes	Yes	No	Yes	Female	90	YES (CARD SHOWN)	No	URBAN	Primary school completed	Widowed	Unemployed (unable to work)	6	3	2	NO		NO		NO		3	3	3	3	Never	Yes	15	YES	23		YES
Yes	Yes	1	Previously diagnosed	135	89	115	82	Yes	No		Yes	9898	9898	9898		No	No	No	No	Yes	Yes	Female	31	YES (CARD SHOWN)	No	URBAN	High school completed	Currently married	Self-employed	4	2	3	NO		NO		NO		3	2	7	1	Never	Yes	120	YES	0	4	YES
Yes	Yes	1	Previously diagnosed	123	84	136	84	No	Yes	Previously diagnosed	Yes	7.6	9898	8.6	No	No	No	No	No	Yes	Yes	Female	61	YES (CARD SHOWN)	No	URBAN	Secondary school completed	Currently married	Trader	6	2	2	NO		NO		NO		1	1	7	2	Never	Yes	20	YES	5	11	YES
Yes	Yes	1	Newly diagnosed	154	89	147	91	No	Yes	Newly diagnosed	Yes	11.8	9898	5.1	No	No	No	No	No	Yes	Yes	Male	57	YES (CARD SHOWN)	No	URBAN	High school completed	Currently married	Trader	5	2	3	NO		NO		NO		4	1	7	1	Never	Yes	20	YES	0	3	YES
Yes	Yes	1	Previously diagnosed	132	74	127	86	No	Yes	Previously diagnosed	No	7.7	9898	8.9		No	No	No	No	No	Yes	Female	35	YES (CARD SHOWN)	No	PERIURBAN	Less than primary school	Currently married	Self-employed	6	2	5	NO		NO		NO		1	2	3	3	Never	No		YES	2	9898	YES
Yes	Yes	1	Previously diagnosed	115	84	109	79	No	Yes	Previously diagnosed	No	5.4			No	No	No	No	No	Yes	Yes	Female	41	YES (CARD SHOWN)	No	URBAN	High school completed	Currently married	Trader	9	3	5	NO		NO		NO		1	1	1	1	Never	No		YES	12	0	YES
Yes	Yes	1	Previously diagnosed	181	85	178	83	No	Yes	Previously diagnosed	No	4.7			No	No	No	No	No	Yes	Yes	Male	82	YES (CARD SHOWN)	Yes	URBAN	College/University completed	Currently married	Retired	4	1	3	NO		NO		NO		1	1	1	1	Never	No		YES	30	0	YES
Yes	Yes	1	Previously diagnosed	167	72	154	67	Yes	Yes	Previously diagnosed	No	8.9	7979	7979	Yes	No	No	No	No	Yes	Yes	Female	60	YES (CARD SHOWN)	No	PERIURBAN	Primary school completed	Currently married	Trader	7	5	1	NO		NO		YES	NOT APPLICABLE	3	5	7	4	Never	Yes	5	YES	25	7979	YES
Yes	Yes	1	Previously diagnosed	110	71	108	69	Yes	No			9898	9898	9898		No	No	No	No	Yes	Yes	Female	57	YES (CARD SHOWN)	No	URBAN	Secondary school completed	Currently married	Self-employed	8	0	3	NO		NO		YES	NONE	1	1	1	1	Rarely	No		YES	10	0	YES
Yes	Yes	1	Previously diagnosed	160	86	150	86	Yes	No		Yes	9898	8585	9898	No	No		No	No	No	Yes	Female	43	YES (CARD SHOWN)	No	RURAL	College/University completed	Widowed	Government employee	4	2	4	NO		NO		YES	1-3 days per month	1	1	3	1	Never	Yes	15	YES	9	8585	YES
Yes	Yes	1	Previously diagnosed	164	74	153	77	No	Yes	Previously diagnosed	No	6	9898	5.5	No	No	No	No	No	Yes	Yes	Female	77	YES (CARD SHOWN)	No	PERIURBAN	No formal schooling	Widowed	Unemployed (unable to work)	6	2	5	NO		NO		NO		2	2	7	2	Never	Yes	40	YES	10	9898	YES
Yes	Yes	1	Previously diagnosed	173	74	154	68	Yes	Yes	Previously diagnosed	Yes	5.4	9898	5.1	Yes	No	No	No	No	Yes	Yes	Female	64	YES (CARD SHOWN)	No	RURAL	Primary school completed	Divorced	Unemployed (unable to work)	2	0	2	NO		NO		NO		2	1	7	3	Occasionally	Yes	20	YES	7	8	YES
Yes	Yes	1	Previously diagnosed	179	86	178	86	No	Yes	Previously diagnosed	No				No	No	No	No	No	Yes	Yes	Female	71	YES (CARD SHOWN)	No	URBAN	Secondary school completed	Widowed	Unemployed (unable to work)	7	3	4	NO		NO		NO		0		3	3	Never	Yes	15	YES	16		YES
Yes	Yes	1	Previously diagnosed	141	85	149	85	No	Yes	Previously diagnosed	Yes	11	9898	8.9	No	No	No	No	No	Yes	Yes	Female	62	YES (CARD SHOWN)	No	URBAN	Primary school completed	Currently married	Unemployed (unable to work)	5	3	3	NO		NO		NO		2	2	3	1	Never	No		YES	12	0	YES
Yes	Yes	1	Previously diagnosed	78	49	131	77	Yes	Yes	Previously diagnosed	No	9.1	9898	9.1	Yes	No	No	No	No	Yes	Yes	Female	53	YES (CARD SHOWN)	No	PERIURBAN	Primary school completed	Currently married	Trader	6	0	2	NO		NO		NO		2	2	5	3	Occasionally	No		YES	13	9898	YES
Yes	Yes	1	Previously diagnosed	165	90	143	84	Yes	Yes	Previously diagnosed	No	9898	12.3	5	No	No	No	No	No	Yes	Yes	Female	61	YES (CARD SHOWN)	No	URBAN	Primary school completed	Currently married	Retired	4	0	2	NO		NO		NO		1	2	3	3	Never	No		NO
Yes	Yes	1	Previously diagnosed	129	80	128	79	No	No		Yes				No	No		No	No	Yes	Yes	Female	43	YES (CARD SHOWN)	No	RURAL	High school completed	Divorced	Self-employed	5	2	3	NO		NO		NO		3	2	7	1	Never	Yes	50	YES	0	8	YES
Yes	Yes	1	Previously diagnosed	130	78	128	82	No	No							No	No	No	No	Yes	Yes	Female	33	YES (CARD SHOWN)	No	PERIURBAN	Secondary school completed	Currently married	Self-employed	6	3	5	NO		NO		NO		3	2	7	2	Never	Yes	60	YES	10		YES
Yes	No	0		125	80	128	80	No	Yes	Previously diagnosed	Yes	12	9898	6.5	No	No	No	No	No	Yes	Yes	Female	48	YES (CARD SHOWN)	No	PERIURBAN	High school completed	Currently married	Unemployed (able to work)	8	3	3	NO		NO		NO		3	2	4	3	Never	No		NO
Yes	Yes	1	Previously diagnosed	152	96	147	94	No	Yes	Previously diagnosed	Yes	13.3	9898	9.5	No	No	No	No	No	Yes	Yes	Female	49	YES (CARD SHOWN)	No	URBAN	College/University completed	Currently married	Self-employed	5	1	2	NO		NO		NO		5	4	4	3	Never	Yes	40	YES	4	0	YES
Yes	Yes	1	Previously diagnosed	125	65	111	64	Yes	Yes	Previously diagnosed	No	5.9			Yes	No	No	No	No	Yes	Yes	Female	60	YES (CARD SHOWN)	No	URBAN	Secondary school completed	Currently married	Trader	2	0	1	NO		NO		NO		4	3	3	3	Never	No		YES	1	9898	YES
Yes	Yes	1	Previously diagnosed	110	66	110	61	Yes	No		No	9898	9898	9898	No	No	No	No	No	Yes	Yes	Female	61	YES (CARD SHOWN)	No	PERIURBAN	College/University completed	Currently married	Retired	12	2	4	NO		NO		NO		5	3	7	5	Very often	Yes	40	YES	10	9898	YES
Yes	Yes	1	Previously diagnosed	139	79	142	77	No	No		Yes				No	No	No	No	No	Yes	Yes	Female	45	YES (CARD SHOWN)	No	RURAL	No formal schooling	Currently married	Self-employed	4	1	3	NO		NO		NO		1	1	6	2	Never	No		YES	2	0	YES
Yes	Yes	1	Previously diagnosed	139	91	143	88	No	No		Yes					No		No	No	Yes	Yes	Female	42	YES (CARD SHOWN)	Yes	URBAN	No formal schooling	Currently married	Self-employed	15	9	8	NO		NO		NO		2	1	2	1	Never	No		YES	3		YES
Yes	Yes	1	Previously diagnosed	126	95	120	95	No	Yes	Previously diagnosed	No	5.3	9898	6.2	No	No	No	No	No	Yes	Yes	Female	51	YES (CARD SHOWN)	No	RURAL	Secondary school completed	Currently married	Unemployed (unable to work)	11	7	6	NO		NO		NO		0		2	1	Never	No		YES	2	0	YES
Yes	Yes	1	Previously diagnosed	117	78	115	75	Yes	Yes	Previously diagnosed	No	6.4	9898	7.4	No	No	No	No	No	Yes	Yes	Female	45	YES (CARD SHOWN)	No	URBAN	High school completed	Currently married	Self-employed	9	4	4	NO		NO		NO		6	2	7	5	Very often	No		YES	5	9898	YES
Yes	Yes	1	Previously diagnosed	133	77	135	80	No	No		Yes	8585	8585	8585		No		No	No	Yes	Yes	Male	75	YES (CARD SHOWN)	No	RURAL	No formal schooling	Currently married	Farmer	17	8	4	NO		YES	10	NO		1	1	1	1	Occasionally	No		YES	4		YES
Yes	Yes	1	Previously diagnosed	130	78	121	79	No	No		Yes					No		No	No	Yes	Yes	Female	47	YES (CARD SHOWN)	No	RURAL	No formal schooling	Currently married	Self-employed	6	2	2	NO		NO		NO		1	1	0		Rarely	Yes	60	YES	3		YES
Yes	Yes	1	Previously diagnosed	125	78	120	60	Yes	Yes	Previously diagnosed	Yes	8.7	9898	9898	No	No	No	No	No	Yes	Yes	Female	53	YES (CARD SHOWN)	No	RURAL	No formal schooling	Widowed	Farmer	3	0	3	NO		NO		NO		2	1	7	1	Never	Yes	30	YES	8	0	YES
Yes	Yes	1	Previously diagnosed	144	76	135	67	Yes	Yes	Previously diagnosed	No	9.6	9898	7979	No	No	No	No	No	Yes	Yes	Female	61	YES (CARD SHOWN)	No	PERIURBAN	No formal schooling	Widowed	Self-employed	5	1	3	NO		NO		NO		6	4	4	4	Never	No		YES	7	9898	YES
Yes	Yes	1	Previously diagnosed	143	92	140	89	No	No							No	No	No	No	Yes	Yes	Female	49	YES (CARD SHOWN)	No	URBAN	Primary school completed	Currently married	Self-employed	5	1	3	NO		NO		NO		4	3	5	4	Never	No		YES	8		YES
Yes	Yes	1	Previously diagnosed	184	114	174	115	No	No		No	9898	9898	9898	No	No	No	No	No	Yes	Yes	Female	48	YES (CARD SHOWN)	No	PERIURBAN	High school completed	Currently married	Trader	6	3	5	NO		NO		YES	1-3 days per month	2	2	7	4	Never	No		YES	6	7979	YES
Yes	Yes	1	Previously diagnosed	139	75	147	78	No	No		No	9898	9898	9898	No	No	No	No	No	Yes	Yes	Female	67	YES (CARD SHOWN)	No	PERIURBAN	No formal schooling	Currently married	Trader	5	1	2	NO		NO		NO		0		6	2	Never	No		YES	1	7979	YES
Yes	No	0		108	72	105	71	No	Yes	Previously diagnosed	No	12.3	9898	13.7	No	No	No	No	No	Yes	Yes	Female	46	YES (CARD SHOWN)	No	URBAN	No formal schooling	Currently married	Trader	8	5	3	NO		NO		NO		3	1	2	1	Never	No		NO
Yes	Yes	1	Previously diagnosed	124	69	121	80	No	Yes	Previously diagnosed	No	6.4	9898	7.8	No	No	No	No	No	Yes	Yes	Female	60	YES (CARD SHOWN)	No	RURAL	Primary school completed	Currently married	Farmer	2	0	1	NO		NO		NO		3	1	7	2	Never	No		YES	3	0	YES
Yes	Yes	1	Previously diagnosed	166	89	152	86	No	No		No	9898	9898	9898	No	No	No	No	No	Yes	Yes	Male	95	YES (CARD SHOWN)	No	URBAN	No formal schooling	Currently married	Trader	15	4	9	NO		NO		NO		2	1	1	1	Never	Yes	15	YES	9898	2	NO
Yes	No	0		162	88	163	83	No	Yes	Previously diagnosed	No	8.6	9898	8	No	No	No	No	No	Yes	Yes	Female	58	YES (CARD SHOWN)	No	URBAN	No formal schooling	Currently married	Unemployed (unable to work)	5	2	3	NO		NO		NO		2	1	5	2	Very often	No		YES	12	9898	YES
Yes	Yes	1	Previously diagnosed	136	78	140	76	Yes	No		No	9898	9898	9898	No	No	No	No	No	Yes	Yes	Male	62	YES (CARD SHOWN)	No	URBAN	Secondary school completed	Currently married	Self-employed	9	0	3	NO		NO		NO		2	1	3	2	Never	No		YES	18	9898	YES
Yes	Yes	1	Previously diagnosed	174	109	126	84	Yes	No		No	9898	9898	9898		No	No	No	No	Yes	Yes	Female	78	YES (CARD SHOWN)	No	URBAN	College/University completed	Never married	Retired	2	1	2	NO		NO		NO		5	2	7	2	Never	Yes	30	YES	4	9898	YES
Yes	Yes	1	Previously diagnosed	151	82	145	84	No	No		No				No	No	No	No	No	Yes	Yes	Female	49	YES (CARD SHOWN)	No	RURAL	No formal schooling	Currently married	Trader	3	0	2	NO		NO		NO		1	1	6	2	Never	No		YES	22	6	YES
Yes	Yes	1	Previously diagnosed	124	76	108	76	No	No		No				No	No	No	No	No	Yes	Yes	Female	67	YES (CARD SHOWN)	No	RURAL	No formal schooling	Currently married	Unemployed (unable to work)	2	0	1	NO		NO		NO		0		7	3	Never	No		YES	1	0	YES
Yes	Yes	1	Previously diagnosed	186	102	171	98	Yes	Yes	Previously diagnosed	Yes	7			Yes	No	No	No	No	Yes	Yes	Female	57	YES (CARD SHOWN)	No	URBAN	No formal schooling	Currently married	Unemployed (able to work)	12	10	5	NO		NO		NO		4	2	4	2	Never	Yes	120	YES	15	0	YES
Yes	Yes	1	Previously diagnosed	131	75	137	74	Yes	Yes	Previously diagnosed	Yes	10.6	9898	6.6	Yes	No	No	No	No	Yes	Yes	Female	64	YES (CARD SHOWN)	Yes	URBAN	Less than primary school	Widowed	Unemployed (unable to work)	4	1	3	NO		NO		NO		7	3	7	1	Never	No		YES	25	0	YES
Yes	Yes	1	Previously diagnosed	131	72	136	74	No	No		Yes				No	No	No	No	No	Yes	Yes	Female	74	YES (CARD SHOWN)	No	URBAN	No formal schooling	Divorced	Unemployed (able to work)	10	5	6	NO		NO		NO		3	1	7	1	Never	Yes	10	YES	1	2	YES
Yes	Yes	1	Previously diagnosed	150	79	142	76	Yes	No		Yes					No	No	No	No	Yes	Yes	Female	64	YES (CARD SHOWN)	No	RURAL	College/University completed	Currently married	Retired	3	0	3	NO		NO		NO		1	1	3	1	Never	No		YES	12	0	YES
Yes	Yes	1	Previously diagnosed	156	81	141	76		Yes	Previously diagnosed	No	5.6			No	No	No	No	No	Yes	Yes	Female	64	YES (CARD SHOWN)	No	PERIURBAN	No formal schooling	Divorced	Farmer	3		1	NO		NO		NO		1	1	1	1	Never	Yes	20	YES	13		YES
Yes	Yes	1	Previously diagnosed	121	73	124	77	No	No		No				No	No	No	No	No	Yes	Yes	Female	49	YES (CARD SHOWN)	No	RURAL	High school completed	Currently married	Trader	6	1	2	NO		NO		NO		3	1	7	1	Never	Yes	30	YES	1	0	YES
Yes	Yes	1	Previously diagnosed	163	90	140	83	No	No		No					No	No	No	No	Yes	Yes	Female	56	YES (CARD SHOWN)	No	URBAN	Primary school completed	Widowed	Trader	1	0	1	NO		NO		NO		1	1	6	2	Never	No		YES	4	0	YES
Yes	Yes	1		140	85	137	85	No	Yes	Previously diagnosed	No	13.4	9898	8	No	No	No	No	No	Yes	Yes	Female	44	YES (CARD SHOWN)	No	URBAN	Less than primary school	Divorced	Self-employed	5	2	2	NO		NO		YES	NOT APPLICABLE	4	3	4	3	Never	Yes	20	NO
Yes	Yes	1	Previously diagnosed	132	70	127	68	No	Yes	Previously diagnosed	No	7.4			No	No	No	No	No	Yes	Yes	Female		YES (CARD SHOWN)	No	PERIURBAN	High school completed	Divorced	Trader				NO		NO		NO						Never	Yes		YES			YES
Yes	Yes	1	Previously diagnosed	132	80	146	77	Yes	No		Yes					No	No	No	No	Yes	Yes	Female	54	YES (CARD SHOWN)	No	RURAL	High school completed	Currently married	Farmer	4	0	2	NO		NO		NO		2	1	6	1	Never	Yes	20	YES	3	2	YES
Yes	Yes	1	Previously diagnosed	145	86	131	79	Yes	No			9898	9898	9898		No	No	No	No	Yes	Yes	Female	65	YES (CARD SHOWN)	No	URBAN	College/University completed	Divorced	Trader	4	1	4	NO		YES	17	NO		4	3	4	3	Never	No		YES	8	0	YES
Yes	Yes	1	Previously diagnosed	132	82	125	76	No	No		Yes	9898	9898	9898	No	No	No	No	No	Yes	Yes	Female	65	YES (CARD SHOWN)	No	RURAL	No formal schooling	Currently married	Farmer	6	1	3	NO		NO		YES	1-3 days per month	3	1	7	2	Never	No		YES	11	0	YES
Yes	Yes	1	Previously diagnosed	134	75	126	65	No	No		No	9898	9898	9898	No	No	No	No	No	Yes	Yes	Female	78	NO	No	RURAL	No formal schooling	Currently married	Farmer	5	1	1	NO		NO		NO		1	1	3	2	Never	No		YES	1	0	YES
Yes	No	0		164	90	142	85	No	Yes	Previously diagnosed	Yes	16.8	9898	11.7	No	No	No	No	No	Yes	Yes	Female	44	YES (CARD SHOWN)	No	URBAN	Primary school completed	Currently married	Trader	8	2	2	NO		NO		NO		7	2	7	2	Never	Yes	45	NO
Yes	Yes	1	Previously diagnosed	152	92	152	88	No	Yes	Previously diagnosed	No	5.2	9898	7.1	No	No	No	No	No	Yes	Yes	Female	61	YES (CARD SHOWN)	No	URBAN	Secondary school completed	Widowed	Unemployed (unable to work)	31	21	16	NO		NO		NO		1	1	0		Never	No		YES	13	0	YES
Yes	Yes	1	Previously diagnosed	123	87	114	81	Yes	No							No	No	No	No	Yes	Yes	Female	35	YES (CARD SHOWN)	No	URBAN	College/University completed	Currently married	Unemployed (able to work)	3	1	2	NO		NO		NO		4	4	4	4	Never	Yes	30	YES	6		YES
Yes	Yes	1	Previously diagnosed	157	109	164	95	No	Yes	Previously diagnosed	No	4.8	9898	6.6	No	No	No	No	No	Yes	Yes	Female	56	YES (CARD SHOWN)	No	URBAN	Primary school completed	Currently married	Self-employed	4	2	3	NO		NO		NO		1	2	1	2	Never	Yes	40	YES	3	0	YES
Yes	Yes	1	Previously diagnosed	144	87	148	83	Yes	No							No	No	No	No	Yes	Yes	Female	50	YES (CARD SHOWN)	No	URBAN	No formal schooling	Currently married	Trader	4	0	2	NO		NO		NO		2	3	2	3	Never	Yes	20	YES	5		YES
Yes	Yes	1	Previously diagnosed	171	105	157	89	Yes	No		Yes	9898	9898	9898	No	No	No	No	No	Yes	Yes	Female	69	YES (CARD SHOWN)	No	URBAN	Primary school completed	Widowed	Unemployed (unable to work)	8	2	3	NO		NO		NO		2	1	3	2	Never	No		YES	10	2	YES
Yes	Yes	1	Previously diagnosed	139	78	135	74		Yes	Previously diagnosed	No	7.1	9898	9.3	No	No	No	No	No	Yes	Yes	Male	57	YES (CARD SHOWN)	No	URBAN	Post graduate degree	Currently married	Government employee	10	5	7	NO		NO		NO		1	1	1	1	Never	No		YES	9	0	YES
Yes	No	0		121	75	125	73	No	Yes	Previously diagnosed	No	5.7	9898	6.4	Yes	No	No	No	No	Yes	Yes	Female	57	YES (CARD SHOWN)	No	RURAL	Primary school completed	Currently married	Farmer	6	1	5	NO		NO		NO		3	1	7	2	Never	Yes	50	NO
Yes	Yes	1	Previously diagnosed	190	101	175	92	No	Yes	Previously diagnosed	Yes	12.4			No	No	No	No	No	Yes	Yes	Male	67	YES (CARD SHOWN)	No	PERIURBAN	High school completed	Currently married	Unemployed (unable to work)	10	4	6	NO		NO		NO		2	2	2	2	Never	No		YES	5		YES
Yes	No	0		134	86	132	77		Yes	Previously diagnosed	No	4.5	9898	6.6	No	No	No	No	No	Yes	Yes	Female	55	YES (CARD SHOWN)	No	URBAN	High school completed	Divorced	Unemployed (able to work)	4	1	3	NO		NO		NO		3	3	4	2	Never	Yes	60	NO
Yes	Yes	1	Previously diagnosed					No								No	No	No	No	Yes	Yes	Female	52	YES (CARD SHOWN)	No	URBAN	High school completed	Currently married	Self-employed	4		1	NO		NO		NO		4	2	3	2	Never	Yes	30	YES	15		YES
Yes	Yes	1	Previously diagnosed	147	85	145	84	Yes	Yes	Previously diagnosed	Yes				No	No	No	No	No	Yes	Yes	Female	65	YES (CARD SHOWN)	No	URBAN	No formal schooling	Currently married	Unemployed (unable to work)	6	2	5	NO		NO		NO		2	2	6	2	Never	No		YES	35	9898	YES
Yes	Yes	1	Previously diagnosed	146	102	146	102	Yes	No		Yes					No	No	No	No	Yes	Yes	Female	55	YES (CARD SHOWN)	No	URBAN	High school completed	Divorced	Self-employed	5	0	3	NO		NO		NO	NONE	1	1	7	2	Never	No		YES	10		YES
Yes	Yes	1	Previously diagnosed	160	90	150	84	Yes	No		No	9898	9898	9898	No	No	No	No	No	Yes	Yes	Male	71	YES (CARD SHOWN)	No	URBAN	College/University completed	Currently married	Retired	6	2	3	NO		YES	2	YES	1-3 days per month	7	1	7	2	Never	Yes	60	YES	34	0	YES
Yes	No	0		125	98	106	76	Yes	Yes	Previously diagnosed	No	12.8	9898	7.7	No	No	No	No	No	Yes	Yes	Female	53	YES (CARD SHOWN)	No	RURAL	High school completed	Currently married	Farmer	3	0	1	NO		NO		NO		2	1	6	3	Never	Yes	20	NO
Yes	Yes	1	Previously diagnosed	142	75	151	75	No	No		Yes	9898	9898	9898	No	No	No	No	No	Yes	Yes	Female	55	YES (CARD SHOWN)	No	RURAL	Secondary school completed	Currently married	Self-employed	10	3	4	NO		NO		NO		0		4	1	Never	No		YES	4	0	YES
Yes	Yes	1	Previously diagnosed	166	91	167	84	No	Yes	Previously diagnosed	Yes	14	9898	11.2	No	No	No	No	No	Yes	Yes	Female	56	YES (CARD SHOWN)	No	PERIURBAN	Less than primary school	Currently married	Self-employed	2	0	1	NO		NO		NO		2	2	6	2	Rarely	No		YES	3	9898	YES
Yes	Yes	1	Previously diagnosed	137	75	143	72	Yes	No		Yes	9898	9898	9898		No	No	No	No	Yes	Yes	Female	68	YES (CARD SHOWN)	No	PERIURBAN	Secondary school completed	Widowed	Retired	9	3	7	NO		NO		NO		2	3	4	2	Never	Yes	60	YES	23	0	YES
Yes	Yes	1	Previously diagnosed	138	80	149	77	No	No		Yes					No	No	No	No	Yes	Yes	Female	59	YES (CARD SHOWN)	No	RURAL	High school completed	Currently married	Trader	2	1	2	NO		NO		NO		0		4	2	Never	Yes	20	YES	5	0	YES
Yes	Yes	1	Previously diagnosed	217	100	200	93	Yes	Yes	Previously diagnosed	Yes	12.4	9898	11.9	Yes	No	No	No	No	Yes	Yes	Female	57	YES (CARD SHOWN)	No	URBAN	High school completed	Widowed	Farmer	6	2	4	NO		NO		NO		2	2	2	2	Never	Yes	20	YES	4	9898	YES
Yes	Yes	1	Previously diagnosed	98	71	97	68	Yes	Yes	Previously diagnosed	No	3.9	9898	5.2	Yes	No	No	No	No	Yes	Yes	Female	50	YES (CARD SHOWN)	No	URBAN	Less than primary school	Widowed	Trader	4	1	2	NO		NO		NO		3	2	2	1	Never	No		YES	5	9898	YES
Yes	Yes	1	Previously diagnosed	164	109	143	104	No	Yes	Previously diagnosed	No	8.4			No	No	No	No	No	Yes	Yes	Female	46	YES (CARD SHOWN)	No	URBAN	High school completed	Divorced	Self-employed	2	0	2	NO		NO		NO		2	2	2	2	Never	No		YES	5	0	YES
Yes	No	0		137	80	127	80	Yes	Yes	Previously diagnosed	No	8.9			Yes	No	No	No	No	Yes	Yes	Female	35	YES (CARD SHOWN)	No	URBAN	High school completed	Currently married	Unemployed (able to work)	6	4	4	NO		NO		NO		2	2	2	2	Never	No		NO
Yes	Yes	1	Previously diagnosed	131	75	130	74	No	No		Yes				No	No	No	No	No	Yes	Yes	Female	63	YES (CARD SHOWN)	No	RURAL	No formal schooling	Currently married	Farmer	4	2	2	NO		NO		NO		3	1	7	2	Never	Yes	20	YES	1	2	YES
Yes	Yes	1	Previously diagnosed	158	99	155	87	No	No		Yes	9898	9898	9898	No	No	No	No	No	Yes	Yes	Female	70	YES (CARD SHOWN)	No	PERIURBAN	Primary school completed	Seperated	Trader	6	3	4	NO		NO		NO		0		1	1	Never	Yes	30	YES	25	4	YES
Yes	No	0		101	53	102	57		Yes	Previously diagnosed	No	6.5	9898	10.9	No	No	No	No	No	Yes	Yes	Female	40	YES (CARD SHOWN)	No	URBAN	No formal schooling	Currently married	Self-employed	4	2	2	NO		NO		NO		3	2	4	3	Very often	Yes	45	NO
Yes	Yes	1	Previously diagnosed	128	66	127	60	No	No		Yes	9898	9898	9898	No	No	No	No	No	Yes	Yes	Female	60	YES (CARD SHOWN)	No	RURAL	Primary school completed	Currently married	Self-employed	5	1	2	NO		NO		NO		2	2	7	2	Never	Yes	10	YES	5	0	YES
Yes	Yes	1	Previously diagnosed	133	70	113	67	No	No		Yes	9898	9898	9898	No	No	No	No	No	Yes	Yes	Female	79	YES (CARD SHOWN)	No	RURAL	No formal schooling	Widowed	Farmer	7	3	2	NO		NO		NO		0		7	2	Never	Yes	35	YES	7	7	YES
Yes	Yes	1	Previously diagnosed	203	108	207	114	Yes	Yes	Previously diagnosed	No	5.6	9898	6.1	Yes	No	No	No	No	Yes	Yes	Female	71	YES (CARD SHOWN)	No	PERIURBAN	College/University completed	Currently married	Retired	2	0	1	NO		NO		NO		7	2	7	2	Never	Yes	30	YES	30	9898	YES
Yes	Yes	1	Previously diagnosed	167	87	166	86	No	Yes	Previously diagnosed	Yes	13	9898	6.4	No	No	No		No	Yes	Yes	Female	53	YES (CARD SHOWN)	No	URBAN	High school completed	Widowed	Unemployed (unable to work)	9	4	3	NO		NO		NO		0		7	2	Never	No		YES	14	9898	YES
Yes	Yes	1	Previously diagnosed	132	76	134	77	Yes	No							No	No	No	No	Yes	Yes	Female	56	YES (CARD SHOWN)	No	PERIURBAN	High school completed	Widowed	Unemployed (able to work)	6	3	4	NO		NO		NO		2	2	7	2	Never	No		YES	5		YES
Yes	Yes	1	Previously diagnosed	138	90	146	94	Yes	No		Yes				No	No	No	No	No	Yes	Yes	Female	49	YES (CARD SHOWN)	No	RURAL	Primary school completed	Divorced	Farmer	7	5	4	NO		NO		NO		0		6	2	Never	Yes	15	YES	2	0	YES
Yes	Yes	1	Previously diagnosed					Yes	Yes	Previously diagnosed		12.2			Yes	No	No	No	No	Yes	Yes	Female	74	YES (CARD SHOWN)	No	URBAN	No formal schooling	Widowed	Unemployed (unable to work)	1	0	1	NO		NO		NO		0		4	2	Never	No		YES	14		YES
Yes	Yes	1	Previously diagnosed	148	90	134	82	No	Yes	Previously diagnosed	Yes	14.2	7979	10.8	No	No	No	No	No	Yes	Yes	Female	64	YES (CARD SHOWN)	No	URBAN	College/University completed	Currently married	Retired	5	2	4	NO		NO		NO		6	2	4	3	Never	Yes	20	YES	6	0	YES
Yes	Yes	1	Previously diagnosed	107	60	120	57	No	No		Yes				No	No	No	No	No	Yes	Yes	Female	37	YES (CARD SHOWN)	No	PERIURBAN	Primary school completed	Currently married	Trader	7	5	3	NO		NO		NO		2	2	4	2	Never	No		YES	10		YES
Yes	Yes	1	Previously diagnosed	116	80	122	78	Yes	No		Yes	9898	9898	9898	No	No	No	No	No	Yes	Yes	Female	79	YES (CARD SHOWN)	No	RURAL	Primary school completed	Widowed	Unemployed (unable to work)	9	6	4	NO		NO		NO		1	1	4	1	Never	No		YES	0	5	YES
Yes	Yes	1	Previously diagnosed	146	98	147	90	No	Yes	Previously diagnosed	No	15.5	9898	8.8	No	No	No	No	No	Yes	Yes	Female	55	YES (CARD SHOWN)	No	RURAL	High school completed	Currently married	Government employee	3	1	2	NO		NO		NO		3	1	7	2	Occasionally	Yes	20	YES	3	0	YES
Yes	Yes	1	Previously diagnosed	154	86	144	85	No	No		Yes					No	No	No	No	Yes	Yes	Female	74	YES (CARD SHOWN)	No	URBAN	No formal schooling	Widowed	Unemployed (unable to work)	4	1	3	NO		NO		NO		2	1	5	2	Never	Yes	20	YES	13	4	YES
Yes	Yes	1	Previously diagnosed	112	78	114	76	No	No		No	9898	9898	9898	No	No	No	No	No	Yes	Yes	Female	41	YES (CARD NOT SHOWN)	Yes	RURAL	College/University completed	Currently married	Government employee	3	2	1	NO		NO		YES	1-3 days per month	0		4	2	Occasionally	Yes	15	YES	3	0	YES
Yes	Yes	1	Previously diagnosed	146	89	145	79	No	Yes	Previously diagnosed	No	7.6	9898	6.3	No	No	No	No	No	Yes	Yes	Female	55	YES (CARD SHOWN)	No	URBAN	No formal schooling	Widowed	Trader	6	1	4	NO		NO		NO		2	1	2	1	Never	Yes	20	YES	6	0	YES
Yes	Yes	1	Previously diagnosed	146	109	144	103	Yes	No							Yes	No	No	No	Yes	Yes	Female	83	YES (CARD SHOWN)	No	RURAL	No formal schooling	Currently married	Government employee	20	10	8	NO		NO		NO		5	3	7	7	Occasionally	Yes	25	YES	4		YES
Yes	Yes	1	Previously diagnosed	133	72	124	66	No	No		No				No	No	No	No	No	Yes	Yes	Male	69	YES (CARD SHOWN)	No	RURAL	College/University completed	Currently married	Unemployed (able to work)	3	0	2	NO		NO		NO		0		2	1	Never	Yes	30	YES	1	6	YES
Yes	Yes	1	Previously diagnosed	125	86	130	90	No	No		No	9898	9898	9898	No	No	No	No	No	Yes	Yes	Female	54	YES (CARD SHOWN)	No	RURAL	High school completed	Currently married	Self-employed	5	2	5	NO		NO		NO		1	1	7	2	Never	Yes	60	YES	4	0	YES
Yes	Yes	1	Previously diagnosed	122	68	125	68	No	Yes	Previously diagnosed	Yes	3.7	9898	6	No	No	No	No	No	Yes	Yes	Female	81	YES (CARD SHOWN)	No	URBAN	Primary school completed	Widowed	Unemployed (unable to work)	3	1	1	NO		NO		NO		6	2	5	2	Never	Yes	5	YES	15	9898	YES
Yes	Yes	1	Previously diagnosed	135	62	128	60	Yes	No		Yes	9898	9898	9898	No	No	No	No	No	Yes	Yes	Female	54	YES (CARD SHOWN)	No	RURAL	Primary school completed	Currently married	Trader	3	1	2	NO		NO		NO		2	1	7	2	Never	Yes	30	YES	1	11	YES
Yes	Yes	1	Previously diagnosed	132	81	124	75	Yes	Yes	Newly diagnosed	No	6.8	9898	5.9	No	No	No	No	No	Yes	Yes	Female	61	YES (CARD SHOWN)	No	RURAL	Primary school completed	Widowed	Retired	4	3	3	NO		NO		NO		0		6	2	Never	Yes	20	YES	6	7	YES
Yes	Yes	1	Newly diagnosed	165	95	148	90	No	No		No	9898	9898	9898	No	No	No	No	No	Yes	Yes	Male	57	YES (CARD SHOWN)	No	RURAL	High school completed	Currently married	Self-employed	8	4	6	NO		NO		NO		0		7	1	Very often	Yes	40	YES	0	2	YES
Yes	Yes	1	Previously diagnosed	7979	7979	7979	7979	Yes	No			9898	9898	9898		No	No	No	No	Yes	Yes	Female	64	YES (CARD SHOWN)	No	PERIURBAN	Secondary school completed	Divorced	Unemployed (unable to work)	13	3	8	NO		NO		NO		1	1	0		Never	Yes	5	YES	6	0	YES
Yes	No	0		108	51	121	52		Yes	Previously diagnosed	No	4.8	9898	11.2	Yes	No	No	No	No	Yes	Yes	Female	61	YES (CARD SHOWN)	No	URBAN	Secondary school completed	Divorced	Government employee	4	0	1	NO		NO		NO		1	1	1	1	Never	Yes	30	NO
Yes	Yes	1	Previously diagnosed	128	80	132	88	Yes	No		Yes	9898	9898	9898	No	No	No	No	No	Yes	Yes	Male	44	YES (CARD SHOWN)	No	RURAL	High school completed	Currently married	Farmer	8	6	4	NO		NO		NO		2	1	7	2	Never	Yes	20	YES	4	0	YES
Yes	Yes	1	Previously diagnosed	146	63	160	62	No	No		No	9898	9898	9898	No	No	No	No	No	Yes	Yes	Female	80	YES (CARD SHOWN)	No	RURAL	No formal schooling	Widowed	Farmer	3	1	2	NO		NO		NO		0		6	2	Occasionally	Yes	20	YES	1	0	YES
Yes	Yes	1	Previously diagnosed	180	90	174	96	No	No							No	No	No	No	Yes	Yes	Female	59	YES (CARD SHOWN)	No	RURAL	High school completed	Currently married	Farmer	5	1	3	NO		NO		NO		7	1	4	2	Never	No		YES	1	0	YES
Yes	Yes	1	Previously diagnosed	109	78	108	75	No	No		Yes	8585	8585	8585		No		No	No	Yes	Yes	Female	40	YES (CARD SHOWN)	No	RURAL	No formal schooling	Currently married	Trader	8	2	4	NO		NO		NO		1	1	1	1	Rarely	No		NO
Yes	Yes	1	Previously diagnosed	131	67	124	64	Yes	Yes	Previously diagnosed	No	7.7	9898	11.8	No	No	No	No	Yes	Yes	Yes	Female	58	YES (CARD SHOWN)	No	PERIURBAN	College/University completed	Currently married	Government employee	4	2	2	NO		NO		NO		7	1	2	1	Never	No		YES	24	8585	YES
Yes	Yes	1	Previously diagnosed	132	92	124	91	No	Yes	Previously diagnosed		9.6	9898	12.2	Yes	No	No	No	No	Yes	Yes	Female	41	YES (CARD SHOWN)	No	URBAN	College/University completed	Currently married	Self-employed	7	3	3	NO		NO		YES	1-3 days per month	7	2	7	2	Never	Yes	180	YES	4	9898	YES
Yes	Yes	1	Previously diagnosed	153	98	151	90	No	No							No	No	No	No	Yes	Yes	Female	78	YES (CARD SHOWN)	No	RURAL	No formal schooling	Currently married	Unemployed (able to work)	30	10	30	NO		NO		NO		1	1	1	1	Very often			YES	30	2	YES
Yes	Yes	1	Previously diagnosed	148	93	131	87	No	No		Yes					No		No	No	Yes	Yes	Female	52	YES (CARD SHOWN)	No	RURAL	No formal schooling	Currently married	Unemployed (able to work)	19	8	7	NO		NO		NO		0		4	1	Occasionally	No		YES	3		YES
Yes	Yes	1	Previously diagnosed	144	80	150	80	Yes	No		No	9898	9898	9898	No	No	No	No	No	Yes	Yes	Female	62	YES (CARD SHOWN)	No	RURAL	Secondary school completed	Widowed	Self-employed	4	0	4	NO		NO		NO		0		7	2	Never	Yes	60	YES	10	0	YES
Yes	Yes	1	Previously diagnosed	156	84	158	82	Yes	Yes	Previously diagnosed	Yes	4	9898	5.7	Yes	No	No	No	No	Yes	Yes	Male	74	YES (CARD SHOWN)	No	URBAN	Primary school completed	Currently married	Unemployed (unable to work)	8	0	4	NO		YES	8	NO		1	1	1	1	Never	Yes	15	YES	13	0	YES
Yes	Yes	1	Previously diagnosed	142	60	120	68	Yes	No		No	9898	9898	9898	Yes	No	No	No	No	Yes	Yes	Female	45	YES (CARD SHOWN)	No	URBAN	High school completed	Currently married	Self-employed	5	2	2	NO		NO		NO		1	1	1	1	Never	No		YES	10	0	YES
Yes	Yes	1	Previously diagnosed	168	132	171	137	Yes	No		No	9898	8585	9898	No	No	No	No	No	Yes	Yes	Female	32	YES (CARD SHOWN)	No	URBAN	Primary school completed	Currently married	Trader	5	2	3	NO		NO		NO		4	1	7	1	Occasionally	No		YES	8	8585	YES
Yes	Yes	1	Previously diagnosed	8585	8585	8585	8585	No	No		Yes	9898	8585	9898	No	No		No	No	Yes	Yes	Male	61	YES (CARD SHOWN)	No	PERIURBAN	College/University completed	Currently married	Homemaker	6	2	2	NO		NO		NO		4	1	6	2	Very often	Yes	60	YES	1	8585	YES
Yes	Yes	1	Previously diagnosed	154	76	154	75	Yes	Yes	Previously diagnosed	Yes	16.7	9898	11.6	Yes	No	No	No	No	Yes	Yes	Female	65	YES (CARD SHOWN)	No	RURAL	Primary school completed	Currently married	Unemployed (able to work)	9	6	6	NO		NO		NO		7	3	5	1	Never	Yes	30	YES	20	0	YES
Yes	No	0		107	66	103	62	Yes	Yes	Previously diagnosed	Yes	6.1	9898	8.1	Yes	No	No	No	No	Yes	Yes	Female	55	YES (CARD SHOWN)	No	PERIURBAN	REFUSED	Widowed	Self-employed	12	2	4	NO		NO		NO		7	1	7	1	Never	Yes	60	NO
Yes	No	0		112	70	107	64	No	Yes	Previously diagnosed	No	19.3	9898	9898	No	No	No	No	No	Yes	Yes	Male	41	YES (CARD SHOWN)	No	RURAL	Primary school completed	Never married	Self-employed	9	6	2	NO		NO		NO		7	1	7	1	Never	Yes	30	NO
Yes	Yes	1	Previously diagnosed	150	80	158	86	Yes	Yes	Previously diagnosed		19.3			Yes	No	No	No	No	Yes	Yes	Male	62	YES (CARD SHOWN)	No	RURAL	High school completed	Seperated	Retired	1	0	0	YES	4	YES	30	YES	DAILY	3	1	7	2	Rarely	Yes	30	YES	21		YES
Yes	Yes	1	Previously diagnosed	154	71	148	72	Yes	No		Yes	9898	9898	9898		No	No	No	No	Yes	Yes	Female	63	YES (CARD SHOWN)	No	URBAN	College/University completed	Widowed	Retired	4	2	3	NO		NO		NO		4	2	7	2	Never	No		YES	8	0	YES
Yes	Yes	1	Previously diagnosed	152	88	149	89	Yes	Yes	Previously diagnosed	Yes	8.03	9898	9898	Yes	No	No	No	No	Yes	Yes	Female	54	YES (CARD SHOWN)	No	URBAN	High school completed	Currently married	Self-employed	5	0	2	NO		NO		NO		4	1	7	2	Never	Yes	30	YES	7	9898	YES
Yes	Yes	1	Previously diagnosed	124	73	127	71	No	Yes	Newly diagnosed	No	6	9898	4.8	No	No	No	No	No	Yes	Yes	Female	67	YES (CARD SHOWN)	No	RURAL	High school completed	Widowed	Farmer	8	0	5	NO		NO		NO		3	1	7	2	Never	Yes	30	YES	3	0	YES
Yes	No	0		138	80	132	81	No	Yes	Previously diagnosed	No	4.9	9898	6.6	Yes	No	No	No	No	Yes	Yes	Male	66	YES (CARD SHOWN)	No	URBAN	College/University completed	Currently married	Retired	2	0	1	NO		NO		NO		1	1	4	2	Never	Yes	25	NO
Yes	Yes	1	Previously diagnosed	132	83	131	85	Yes	Yes	Previously diagnosed	No	6.8	9898	5.4	No	No	No	No	No	Yes	Yes	Male	43	YES (CARD SHOWN)	No	URBAN	Secondary school completed	Currently married	Self-employed	5	3	2	NO		NO		NO		5	2	6	2	Never	Yes	30	NO
Yes	No	0		118	86	112	85	No	Yes	Previously diagnosed	Yes	17.4	9898	10.6	Yes	No	No	No	No	Yes	Yes	Female	49	YES (CARD SHOWN)	No	URBAN	High school completed	Currently married	Trader	4	0	2	NO		NO		NO		1	1	1	1	Never	No		NO
Yes	Yes	1	Previously diagnosed	143	87	131	83	Yes	No		Yes	9898	9898	9898		No	No	No	No	Yes	Yes	Female	59	YES (CARD SHOWN)	No	URBAN	Secondary school completed	Currently married	Unemployed (able to work)	7	0	3	NO		NO		NO		4	3	4	3	Never	No		YES	4	0	YES
Yes	Yes	1	Previously diagnosed	148	79	141	76	Yes	No		No	9898	9898	9898	No	No	No	No	No	Yes	Yes	Female	48	YES (CARD SHOWN)	No	URBAN	Secondary school completed	Currently married	Private Company Employee	9	3	6	NO		NO		NO		4	1	4	1	Never	No		YES	1	6	YES
Yes	Yes	1	Previously diagnosed	145	54	148	53	Yes	No		No	9898	9898	9898	No	No	No	No	No	Yes	Yes	Female	80	YES (CARD SHOWN)	No	PERIURBAN	No formal schooling	Currently married	Unemployed (unable to work)	15	4	5	NO		NO		NO		3	2	6	4	Rarely	Yes	40	YES	5	9898	YES
Yes	Yes	1	Previously diagnosed	144	97	140	91	Yes	No							No	No	No	No	Yes	Yes	Female	54	YES (CARD SHOWN)	No	URBAN	High school completed	Never married	Unemployed (unable to work)	7	0	3	NO		NO		NO		5	2	3	2	Never	Yes	32	YES	13	0	YES
Yes	Yes	1	Previously diagnosed	151	92	159	88	Yes	No							No	No	No	No	Yes	Yes	Female	73	YES (CARD SHOWN)	No	URBAN	No formal schooling	Currently married	Unemployed (unable to work)	10	3	6	NO		NO		NO		3	2	5	2	Never	Yes	20	YES	40		YES
Yes	Yes	1	Previously diagnosed	142	91	135	85	Yes	No		Yes	9898	9898	9898	No	No	No	No	No	Yes	Yes	Female	62	YES (CARD SHOWN)	No	URBAN	Less than primary school	Seperated	Unemployed (able to work)	8	2	4	NO		NO		NO		2	2	5	3	Never	No		YES	8	9898	YES
Yes	Yes	1	Previously diagnosed	199	84	167	67	Yes	Yes	Previously diagnosed	No	8.8			Yes	No	No	No	No	Yes	Yes	Male	79	YES (CARD SHOWN)	No	URBAN	Secondary school completed	Widowed	Retired	4	9898	1	NO		YES	3	NO		3	2	4	3	Never	Yes	20	YES	2		YES
Yes	Yes	1	Previously diagnosed	147	75	139	73	Yes	Yes	Previously diagnosed	No	4.1	9898	7.9	Yes	No	No	No	No	Yes	Yes	Female	63	YES (CARD SHOWN)	No	URBAN	College/University completed	Widowed	Retired	5	1	3	NO		NO		NO		0		2	2	Never	Yes	30	YES	13	0	YES
Yes	Yes	1	Previously diagnosed	132	81	109	83	Yes	No		Yes					No	No	No	No	Yes	Yes	Female	55	YES (CARD SHOWN)	No	URBAN	Secondary school completed	Widowed	Trader	10	3	5	NO		NO		NO		0		5	2	Never	No		YES	11	9898	YES
Yes	Yes	1	Previously diagnosed	140	89	143	92	Yes	No		No					No		No	Yes	Yes	Yes	Male	63	YES (CARD SHOWN)	No	RURAL	No formal schooling	Currently married	Self-employed	7	4	2	NO		NO		NO		1	1	1	1	Rarely	Yes	30	YES	1
Yes	Yes	1	Previously diagnosed	153	90	147	87	No	No		No	9898	8585	9898		No		No	No	Yes	Yes	Female	45	YES (CARD SHOWN)	No	URBAN	No formal schooling	Divorced	Self-employed	1	0	1	NO		NO		NO		2	1	0		Occasionally	No		YES	8585	3	YES
Yes	No	0		115	77	104	81	No	Yes	Previously diagnosed	No	8.6	9898	10.1	No	No	No	No	No	Yes	Yes	Female	28	YES (CARD SHOWN)	No	URBAN	Secondary school completed	Never married	Unemployed (able to work)	4	1	2	NO		NO		NO		3	1	5	1	Never	Yes	20	NO
Yes	Yes	1	Previously diagnosed	152	66	133	66	No	No		Yes	9898	9898	9898	No	No	No	No	No	Yes	Yes	Female	64	YES (CARD SHOWN)	No	RURAL	No formal schooling	Currently married	Farmer	2	0	1	NO		NO		NO		1	1	7	2	Never	Yes	20	YES	10	5	YES
Yes	Yes	1	Previously diagnosed	142	94	131	83	No	No		Yes					No	No	No	No	Yes	Yes	Female	53	YES (CARD SHOWN)	No	RURAL	No formal schooling	Currently married	Trader	8	6	4	NO		NO		NO		1	1	7	2	Never	No		YES	2	0	YES
Yes	No	0		87	62	94	63	No	Yes	Previously diagnosed	No	14.4	9898	13.7	Yes	No	No	No	No	Yes	Yes	Female	36	YES (CARD SHOWN)	No	URBAN	Secondary school completed	Never married	Trader	13	1	8	NO		NO		NO		6	4	6	3	Never	Yes	15	NO
Yes	Yes	1	Previously diagnosed	165	80	153	84	Yes	No		Yes	9898	9898	9898	No	No	No	No	No	Yes	Yes	Female	49	YES (CARD SHOWN)	No	RURAL	High school completed	Currently married	Trader	7	3	4	NO		NO		NO		2	1	4	1	Never	Yes	70	YES	18	0	YES
Yes	Yes	1	Previously diagnosed	176	87	169	86	No	Yes	Previously diagnosed	No	13.9	9898	6.3	No	No	No	No	No	Yes	Yes	Female	42	YES (CARD SHOWN)	No	RURAL	Primary school completed	Seperated	Private Company Employee	6	3	5	NO		NO		NO		0		5	2	Never	Yes	35	YES	7	0	YES
Yes	Yes	1	Previously diagnosed	129	76	134	83	Yes	Yes	Previously diagnosed	No	15.9			Yes	No	No	No	No	No	Yes	Female	49	YES (CARD SHOWN)	No	URBAN	College/University completed	Currently married	Government employee	8	2	1	NO		NO		NO		1	1	7	2	Never	Yes	60	YES	25		YES
Yes	Yes	1	Previously diagnosed	211	127	207	134	No	No		No	9898	9898	9898	No	No	No	No	No	Yes	Yes	Female	49	YES (CARD SHOWN)	No	URBAN	No formal schooling	Currently married	Trader	7	3	4	NO		NO		NO		3	2	5	2	Occasionally	No		YES	10	9898	YES
Yes	Yes	1	Previously diagnosed	143	72			Yes	No							No	No	No	No	Yes	Yes	Female	64	YES (CARD SHOWN)	No	URBAN	College/University completed	Currently married	Retired	4	0	2	NO		NO		NO		7	1	4	1	Never	No		YES	15	0	YES
Yes	Yes	1	Previously diagnosed	153	90	140	85	Yes	Yes	Previously diagnosed	No	9.3	9898	7.6	Yes	No	No	No	No	Yes	Yes	Female	58	YES (CARD SHOWN)	No	URBAN	High school completed	Widowed	Self-employed	6	3	3	NO		NO		NO		0		2	1	Never	Yes	30	YES	15	0	YES
Yes	Yes	1	Previously diagnosed	113	75	115	76	No	No		Yes	9898	9898	9898	No	No	No	No	No	Yes	Yes	Female	51	YES (CARD SHOWN)	No	RURAL	High school completed	Currently married	Self-employed	6	4	2	NO		NO		NO		4	3	4	4	Never	No		YES	10	9898	YES
Yes	No	0		132	89	124	82	No	Yes	Previously diagnosed	No	6.6	9898	5.1	No	No	No	No	No	Yes	Yes	Female	35	YES (CARD SHOWN)	No	RURAL	Less than primary school	Divorced	Farmer	5	1	3	NO		NO		NO		0		2	1	Never	No		NO
Yes	Yes	1	Previously diagnosed	180	90	164	90	No	No		Yes	9898	9898	9898	No	No	No	No	No	Yes	Yes	Female	48	YES (CARD SHOWN)	No	RURAL	Secondary school completed	Currently married	Trader	5	2	3	NO		NO		NO		0		2	1	Very often	Yes	10	YES	5	0	YES
Yes	No	0		140	82	136	82	Yes	Yes	Previously diagnosed	No	10.1			Yes	No	No	No	No	Yes	Yes	Female	50	YES (CARD SHOWN)	No	PERIURBAN	No formal schooling	Currently married	Unemployed (able to work)	4	0	4	NO		NO		NO		0		0		Occasionally	No		NO
Yes	Yes	1	Previously diagnosed	147	86	142	87	No	No		Yes	9898	9898	9898	No	No	No	No	No	Yes	Yes	Female	58	YES (CARD SHOWN)	No	RURAL	College/University completed	Widowed	Government employee	2	1	1	NO		NO		NO		1	1	6	3	Never	Yes	30	YES	1	3	YES
Yes	Yes	1	Previously diagnosed	162	93	138	90	No	Yes	Previously diagnosed	Yes	5.2	9898	5.1	No	No	No	No	No	Yes	Yes	Female	69	YES (CARD SHOWN)	No	URBAN	Less than primary school	Currently married	Unemployed (unable to work)	2	0	1	NO		NO		NO		4	2	5	1	Never	No		YES	15	0	YES
Yes	Yes	1	Previously diagnosed	142	79	117	86	No	No		Yes				No	No	No	No	No	Yes	Yes	Male	34	YES (CARD SHOWN)	No	RURAL	High school completed	Currently married	Self-employed	4	2	2	NO		YES	4	NO		3	2	3	2	Never	Yes	30	YES	2	4	YES
Yes	Yes	1	Previously diagnosed	103	72	93	61	No	Yes	Previously diagnosed	No	6.1	9898	7.2	No	No	No	No	No	Yes	Yes	Female	59	YES (CARD SHOWN)	No	PERIURBAN	College/University completed	Widowed	Unemployed (able to work)	7	1	3	NO		NO		NO		7	1	7	2	Never	Yes	30	NO
Yes	Yes	1	Previously diagnosed	157	69	149	82	No	No		No				No	No	No	No	No	No	Yes	Female	64	YES (CARD SHOWN)	No	RURAL	Less than primary school	Widowed	Farmer	2	1	2	NO		NO		NO		2	1	7	2	Never	Yes	20	YES	3	11	YES
Yes	Yes	1	Previously diagnosed	153	87	150	83	Yes	Yes	Previously diagnosed	No	7.7	9898		No	No	No	No	No	Yes	Yes	Female	60	YES (CARD SHOWN)	No	URBAN	Secondary school completed	Widowed	Trader	5	0	5	NO		NO		NO		5	3	3	3	Never	Yes	40	YES	5	9898	YES
Yes	Yes	1	Previously diagnosed	145	75	143	78	Yes	Yes	Previously diagnosed	No	4.3			Yes	No	No	No	No	Yes	Yes	Female	61	YES (CARD SHOWN)	No	PERIURBAN	Secondary school completed	Currently married	Farmer	3	1	1	NO		NO		NO		2	2	7	2	Never	Yes	45	YES	2		YES
Yes	Yes	1	Previously diagnosed	113	74	107	72	No	No		No					No	No	No	No	Yes	Yes	Female	44	YES (CARD SHOWN)	No	RURAL	High school completed	Currently married	Trader	6	2	3	NO		NO		NO		2	1	2	1	Never	No		YES	1	0	YES
Yes	Yes	1	Previously diagnosed	167	100	153	100	No	No							No	No	No	No	Yes	Yes	Female	48	YES (CARD SHOWN)	No	RURAL	Less than primary school	Widowed	Unemployed (able to work)	10	5	5	NO		YES	1	NO		3	1	5	1	Never	Yes	20	YES	0	7	YES
Yes	Yes	1	Previously diagnosed	144	91	147	89	Yes	Yes	Previously diagnosed						No	No	No	No	Yes	Yes	Female	62	YES (CARD SHOWN)	Yes	URBAN	Secondary school completed	Currently married	Unemployed (unable to work)	5	0	1	NO		NO		NO		5	3	3	2	Never	No		YES	8	0	YES
Yes	Yes	1	Previously diagnosed	140	80	134	84	Yes	No		No				No	No	No	No	No	Yes	Yes	Female	61	YES (CARD SHOWN)	No	RURAL	No formal schooling	Currently married	Farmer	3	0	2	NO		NO		NO		1	1	7	2	Never	No		YES	5	7	YES
Yes	Yes	1	Previously diagnosed	164	110	141	106	No	No		No	9898	9898	9898	No	No		No	No	Yes	Yes	Female	51	YES (CARD SHOWN)	No	RURAL	Primary school completed	Currently married	Farmer	10	4	5	NO		NO		NO		0		7	2	Never	No		YES	1	0	YES
Yes	Yes	1	Previously diagnosed	121	84	128	87	Yes	No		No	9898	9898	9898	No	No	No	No	No	Yes	Yes	Female	53	YES (CARD SHOWN)	No	RURAL	Secondary school completed	Currently married	Farmer	6	1	4	NO		NO		YES	1-3 days per month	2	1	7	2	Never	No		YES	10	0	YES
Yes	Yes	1	Previously diagnosed	124	56	122	56	No	Yes	Previously diagnosed	No	6.7			No	No	No	No	No	Yes	Yes	Female	61	YES (CARD SHOWN)	No	PERIURBAN	Secondary school completed	Currently married	Farmer	7	2	6	NO		NO		NO		1	2	5	2	Never	Yes	40	YES	1		YES
Yes	Yes	1	Previously diagnosed	175	78	169	86	Yes	Yes	Previously diagnosed	No	8.1			Yes	No	No	No	No	Yes	Yes	Female	55	YES (CARD SHOWN)	No	URBAN	High school completed	Divorced	Trader	4	1	2	NO		NO		NO		2	2	3	2	Never	No		YES	16	0	YES
Yes	Yes	1	Previously diagnosed	158	84	156	81	Yes	No		No				No	No	No	No	No	Yes	Yes	Female	56	YES (CARD SHOWN)	No	RURAL	Primary school completed	Divorced	Trader	2	0	2	NO		NO		NO		2	1	7	2	Occasionally	No		YES	1	0	YES
Yes	No	0		122	73	118	68	No	Yes	Previously diagnosed	Yes	19.6	9898	9.4	No	No	No	No	No	Yes	Yes	Male	33	YES (CARD SHOWN)	No	PERIURBAN	Secondary school completed	Currently married	Private Company Employee	7	2	4	NO		NO		NO		4	2	7	1	Never	Yes	120	NO
Yes	Yes	1	Previously diagnosed	155	89	159	94		No							No	No	No	No	Yes	Yes	Female	60	YES (CARD SHOWN)	No	RURAL	High school completed	Currently married	Trader	2	0	2	NO		NO		NO		1	1	1	1	Never	Yes	20	YES	3	0	YES
Yes	Yes	1	Previously diagnosed	146	79	145	70	No	No		No				No	No	No	No	No	Yes	Yes	Female	75	YES (CARD SHOWN)	No	PERIURBAN	Secondary school completed	Currently married	Private Company Employee	6	2	4	NO		NO		NO		2	2	7	2	Very often	Yes	15	YES	7	9898	YES
Yes	Yes	1	Previously diagnosed	114	64	125	67	No	Yes	Previously diagnosed	No	6.9	9898	7.7	No	No	No	No	No	Yes	Yes	Female	70	YES (CARD SHOWN)	No	PERIURBAN	Primary school completed	Widowed	Unemployed (unable to work)	5	0	4	NO		NO		NO		2	2	6	3	Never	Yes	30	YES	9898	3	YES
Yes	No	0		102	70	102	70	No	Yes	Previously diagnosed	Yes	18.5			No	No	No	No	No	Yes	Yes	Male	63	YES (CARD SHOWN)	No	URBAN	Secondary school completed	Currently married	Retired	7	3	3	NO		YES	20	NO		0		5	2	Very often	No		NO
Yes	Yes	1	Previously diagnosed	135	94	114	76	No	No		Yes	9898	9898	9898	No	No	No	No	No	Yes	Yes	Female	49	YES (CARD SHOWN)	No	URBAN	Secondary school completed	Currently married	Trader	5	2	2	NO		NO		NO		0		7	1	Never	No		YES	10	0	YES
Yes	Yes	1	Previously diagnosed	125	70	127	70	Yes	No		Yes	9898	9898	9898		No	No	No	No	Yes	Yes	Female	77	YES (CARD SHOWN)	No	URBAN	College/University completed	Widowed	Retired	1	0	1	NO		NO		NO		6	4	5	4	Never	No		YES	7	3	YES
Yes	Yes	1	Previously diagnosed	142	78	118	74	Yes	No		Yes	9898	9898	9898	No	No	No	No	No	Yes	Yes	Female	63	YES (CARD SHOWN)	No	URBAN	College/University completed	Currently married	Retired	8	4	5	NO		NO		NO		2	3	6	3	Rarely	Yes	20	YES	6	5	YES
Yes	Yes	1	Previously diagnosed	149	82	148	80	No	No		No				No	No	No	No	No	Yes	Yes	Female	62	YES (CARD SHOWN)	No	RURAL	Primary school completed	Currently married	Self-employed	2	0	1	NO		NO		NO		1	1	6	2	Never	Yes	20	YES	8	0	YES
Yes	Yes	1	Previously diagnosed	144	93	138	89	No	Yes	Previously diagnosed	No	5	9898	6.1	No	No	No	No	No	Yes	Yes	Female	43	YES (CARD SHOWN)	No	URBAN	No formal schooling	Currently married	Self-employed	10	5	5	NO		NO		NO		3	2	7	1	Never	Yes	60	YES	2	0	YES
Yes	Yes	1	Previously diagnosed	160	92	150	100		No							No	No	No	No	Yes	Yes	Female	48	YES (CARD SHOWN)	No	URBAN	Secondary school completed	Currently married	Unemployed (able to work)	8	4	4	NO		NO		NO		1	1	7	2	Never	No		YES	6		YES
Yes	Yes	1	Previously diagnosed	154	85	161	84	Yes	No		Yes					No	No	No	No	Yes	Yes	Female	75	YES (CARD SHOWN)	No	PERIURBAN	High school completed	Widowed	Retired	6	2	4	NO		NO		NO		2	1	5	1	Never	No		YES	5		YES
Yes	Yes	1	Previously diagnosed	189	91	179	92	No	Yes	Previously diagnosed	No	11	9898	8.3	No	No	No	No	No	Yes	Yes	Female	59	YES (CARD SHOWN)	No	URBAN	Less than primary school	Currently married	Self-employed	6	2	3	NO		NO		NO		1	1	7	2	Occasionally	No		YES	3	9898	YES
Yes	Yes	1	Previously diagnosed	142	89	138	78	No	No		Yes	9898	9898	9898	No	No	No	No	No	Yes	Yes	Female	59	YES (CARD SHOWN)	No	RURAL	High school completed	Currently married	Trader	3	1	2	NO		NO		NO		2	2	7	1	Never	Yes	3	YES	2	0	YES
Yes	Yes	1		160	98	142	91	Yes	No		Yes	9898	9898	9898		No	No	No	No	Yes	Yes	Female	52	YES (CARD SHOWN)	No	URBAN	Secondary school completed	Divorced	Trader	2	0	2	NO		NO		NO		1	1	3	3	Never	Yes	25	YES	8	0	YES
Yes	Yes	1	Previously diagnosed	131	77	135	76	Yes	No		Yes	9898	9898	9898	No	No	No	No	No	Yes	Yes	Female	64	YES (CARD SHOWN)	No	URBAN	Primary school completed	Divorced	Retired	2	0	1	NO		NO		NO		2	2	5	2	Never	Yes	20	YES	20	9898	YES
Yes	Yes	1	Previously diagnosed	110	57	115	60	No	No		No	6.9	9898	9898	No	No	No	No	No	Yes	Yes	Female	35	YES (CARD SHOWN)	No	RURAL	Primary school completed	Currently married	Self-employed	6	4	4	NO		NO		NO		1	1	6	2	Never	Yes	35	YES	6	1	YES
Yes	Yes	1	Previously diagnosed	135	63	134	65	No	No		No	9898	9898	9898	No	No	No	No	No	Yes	Yes	Female	60	YES (CARD SHOWN)	No	RURAL	Secondary school completed	Divorced	Farmer	1	0	1	NO		NO		NO		3	1	3	1	Never	No		YES	1	11	YES
Yes	Yes	1	Previously diagnosed	150	97	150	90	Yes	No		Yes	9898	9898	9898	No	No	No	No	No	Yes	Yes	Female	54	YES (CARD SHOWN)	No	URBAN	Secondary school completed	Currently married	Self-employed	5	1	5	NO		NO		NO		2	1	7	1	Never	Yes	180	YES	3	0	YES
Yes	Yes	1	Previously diagnosed	125	77	125	77	Yes	Yes	Previously diagnosed	No	14.1	9898	10.9	Yes	No	No	No	No	Yes	Yes	Female	53	YES (CARD SHOWN)	No	URBAN	Less than primary school	Currently married	Self-employed	4	1	3	NO		NO		NO		0		5	2	Never	Yes	20	YES	6	9898	YES
Yes	Yes	1	Previously diagnosed	115	79	112	73	No	Yes	Previously diagnosed	No	8.5	9898	7979	No	No	No	No	No	Yes	Yes	Female	46	YES (CARD SHOWN)	No	URBAN	Primary school completed	Currently married	Unemployed (able to work)	8	2	5	NO		NO		NO		1	1	6	2	Never	No		YES	6	9898	YES
Yes	Yes	1	Previously diagnosed	113	70	114	70	No	No		No	9898	6.7	9898	No	No	No	No	No	Yes	Yes	Female	55	YES (CARD SHOWN)	No	PERIURBAN	College/University completed	Currently married	Government employee	4	0	2	NO		NO		NO		5	3	6	3	Never	No		YES	15	3	YES
Yes	Yes	1	Previously diagnosed	142	100	148	99	No	No		No	9898	9898	9898	No	No	No	No	No	Yes	Yes	Female	62	YES (CARD SHOWN)	Yes	PERIURBAN	College/University completed	Widowed	Retired	6	2	4	NO		NO		NO		7	8	7	7	Never	Yes	20	YES	20	4	YES
Yes	Yes	1	Previously diagnosed	133	90	134	87	No	No		Yes	9898	9898	9898	No	No	No	No	No	Yes	Yes	Female	53	YES (CARD SHOWN)	No	RURAL	High school completed	Divorced	Farmer	5	2	4	NO		NO		NO		3	1	7	1	Never	Yes	45	YES	10	0	YES
Yes	Yes	1	Previously diagnosed	126	80	132	99	No	Yes	Previously diagnosed	No	12.8	9898	6.3	Yes	No	No	No	No	Yes	Yes	Female	48	YES (CARD SHOWN)	No	RURAL	High school completed	Currently married	Self-employed	5	1	1	NO		NO		NO		3	2	7	2	Never	Yes	30	YES	4	0	YES
Yes	Yes	1	Previously diagnosed	157	77	157	78	Yes	Yes	Previously diagnosed	No	5.1			Yes	No	No	No	No	Yes	Yes	Female	77	YES (CARD SHOWN)	No	URBAN	Primary school completed	Currently married	Homemaker	4	0	3	NO		NO		NO		2	2	2	2	Never	Yes	30	YES	30		YES
Yes	Yes	1	Previously diagnosed	143	103	157	92	No	Yes	Previously diagnosed	No	10.7	9898	9.3	No	No	No	No	No	Yes	Yes	Male	53	YES (CARD SHOWN)	No	PERIURBAN	College/University completed	Currently married	Unemployed (able to work)	4	0	2	NO		NO		YES	1-3 days per month	4	2	6	3	Never	Yes	30	YES	10	9898	YES
Yes	Yes	1	Previously diagnosed	147	94	142	97	No	No		Yes	9898	9898	9898	No	No	No	No	No	Yes	Yes	Female	67	YES (CARD SHOWN)	No	URBAN	Primary school completed	Widowed	Trader	4	0	3	NO		NO		NO		3	2	5	2	Never	No		YES	8	9898	YES
Yes	Yes	1	Previously diagnosed	121	66	118	68	Yes	No							No	No	No	No	Yes	Yes	Female	58	YES (CARD SHOWN)	No		Primary school completed	Currently married	Unemployed (unable to work)	4	0	3	NO		NO		NO		1	1	4	3	Never	Yes	90	YES	12		YES
Yes	Yes	1	Newly diagnosed	137	70	112	70	Yes	No		No					No	No	No	No	Yes	Yes	Female	47	YES (CARD SHOWN)	No	RURAL	No formal schooling	Currently married	Trader	2	0	2	NO		NO		NO		3	1	5	1	Never	Yes	30	YES	1	0	YES
Yes	Yes	1	Previously diagnosed	171	95	165	90	No	No		Yes				No	No	No	No	No	Yes	Yes	Female	54	YES (CARD SHOWN)	No	RURAL	Secondary school completed	Currently married	Self-employed	3	1	3	NO		NO		NO		0		7	2	Occasionally	Yes	30	YES	0	2	YES
Yes	Yes	1	Previously diagnosed	145	76	153	74	No	No		No	9898	9898	9898	No	No	No	No	No	Yes	Yes	Female	76	YES (CARD SHOWN)	No	RURAL	No formal schooling	Widowed	Unemployed (unable to work)	5	1	3	NO		NO		NO		3	6	6	12	Never	Yes	10	YES	3	7979	YES
Yes	Yes	1	Previously diagnosed	149	81	141	78	No	No		Yes	9898	9898	9898	No	No	No	No	No	Yes	Yes	Female	49	YES (CARD SHOWN)	No	RURAL	High school completed	Cohabitating	Trader	2	0	1	NO		NO		NO		7	2	7	2	Never	No		YES	6	0	YES
Yes	Yes	1	Previously diagnosed	150	72	137	69	No	No		No	9898	9898	9898	No	No	No	No	No	Yes	Yes	Male	84	YES (CARD SHOWN)	Yes	PERIURBAN	No formal schooling	Widowed	Retired	2	0	1	NO		NO		YES	1-3 days per month	3	4	2	3	Never	No		YES	20	6	YES
Yes	Yes	1	Previously diagnosed	135	88	135	88	No	No		Yes					No	No	No	No	Yes	Yes	Male	48	YES (CARD SHOWN)	No	URBAN	Primary school completed	Currently married	Self-employed	6	1	3	NO		YES	6	YES	5-6 days per week	4	4	6	4	Very often	No		YES	20		YES
Yes	Yes	1	Previously diagnosed	112	72	112	72	Yes	No							No	No	No	No	Yes	Yes	Female	46	YES (CARD SHOWN)	No	URBAN	Secondary school completed	Currently married	Private Company Employee	3	0	0	NO		NO		NO		6	5	7	5	Never	Yes	25	YES	2	9898	YES
Yes	Yes	1	Previously diagnosed	126	87	123	100	Yes	Yes	Previously diagnosed	No	16.2	9898	10.3	Yes	No	No	No	No	Yes	Yes	Female	25	YES (CARD SHOWN)	No	PERIURBAN	High school completed	Never married	Self-employed	5	0	3	NO		NO		NO		1	1	4	2	Never	Yes	120	YES	9898	7	NO
Yes	Yes	1	Previously diagnosed	165	95	160	90	No	No		No	9898	9898	9898	No	No	No	No	No	Yes	Yes	Female	50	YES (CARD SHOWN)	No	RURAL	Secondary school completed	Currently married	Self-employed	5	1	3	NO		NO		YES	1-3 days per month	1	1	7	2	Never	Yes	5	YES	13	0	YES
Yes	No	0		123	73	124	76	No	Yes	Previously diagnosed	Yes	9.6			No	No	No	No	No	Yes	Yes	Female	46	YES (CARD SHOWN)	No	PERIURBAN	Primary school completed	Currently married	Unemployed (able to work)	6	4	5	NO		NO		NO		1	3	5	4	Never	No		NO
Yes	Yes	1	Previously diagnosed	183	93	181	92	No	Yes	Previously diagnosed	No	3			No	No	No	No	No	No	Yes	Male	71	YES (CARD SHOWN)	No	URBAN	College/University completed	Currently married	Retired	4	1	1	NO		YES	10	NO		3	7	4	2	Occasionally	No		YES	3		YES
Yes	Yes	1	Newly diagnosed	165	78	159	84	Yes	No		Yes	6.4	9898	9898	No	No	No	No	No	Yes	Yes	Female	48	YES (CARD SHOWN)	No	RURAL	High school completed	Currently married	Self-employed	11	5	6	NO		NO		NO		7	1	7	2	Rarely	Yes	180	YES	0	2	YES
Yes	Yes	1	Previously diagnosed	145	78	140	78	No	No		Yes	6.1	7979	7979	No	No	No	No	No	Yes	Yes	Female	58	YES (CARD SHOWN)	No	PERIURBAN	Less than primary school	Currently married	Trader	3	1	2	NO		NO		NO		7	4	7	1	Never	Yes	10	YES	8	4	YES
Yes	Yes	1	Previously diagnosed	138	90	142	89	No	No		No	9898	9898	9898	No	No	No	No	No	Yes	Yes	Female	49	YES (CARD SHOWN)	No	RURAL	Primary school completed	Currently married	Farmer	5	3	3	NO		NO		NO		1	1	4	2	Never	Yes	20	YES	2	3	YES
Yes	Yes	1	Previously diagnosed	155	86	152	83	Yes	No		Yes				No	No	No	No	No	Yes	Yes	Female	49	YES (CARD SHOWN)	No	RURAL	High school completed	Widowed	Farmer	6	3	4	NO		NO		NO		0		6	1	Never	Yes	20	YES	15	0	YES
Yes	Yes	1	Previously diagnosed	115	71	99	61	No	Yes	Previously diagnosed	No	13.4	9898	11.9	No	No	No	No	No	Yes	Yes	Female	45	YES (CARD SHOWN)	No	URBAN	Less than primary school	Seperated	Self-employed	6	2	6	NO		NO		NO		6	5	4	3	Rarely	Yes	30	YES	4	0	YES
Yes	No	0		131	77	134	81	No	Yes	Previously diagnosed	No	11.4	9898	8.5	No	No	No	No	No	No	Yes	Male	59	YES (CARD SHOWN)	No	URBAN	College/University completed	Currently married	Private Company Employee	9	5	4	NO		NO		YES	1-3 days per month	6	4	5	3	Never	Yes	40	NO
Yes	Yes	1	Previously diagnosed	175	107	187	112	No	No		No	9898	9898	9898	No	No	No	No	No	Yes	Yes	Female	60	YES (CARD SHOWN)	No	PERIURBAN	Less than primary school	Widowed	Government employee	6	2	2	NO		NO		NO		6	2	4	3	Never	No		YES	10	9898	YES
Yes	No	0		103	62	100	70	No	Yes	Previously diagnosed	No	8	9898	7.4	No	No	No	No	No	Yes	Yes	Male	47	YES (CARD SHOWN)	No	RURAL	College/University completed	Currently married	Private Company Employee	7	4	2	NO		NO		NO		7	2	7	1	Never	Yes	30	NO
Yes	Yes	1	Previously diagnosed	128	78	146	79	Yes	No		No				No	No	No	No	No	Yes	Yes	Male	68	YES (CARD SHOWN)	No	RURAL	College/University completed	Currently married	Retired	4	0	3	NO		NO		YES	1-3 days per month	2	1	7	2	Never	Yes	35	YES	6	0	YES
Yes	Yes	1	Newly diagnosed	141	69	132	71	Yes	No			9898	9898	9898		No	No	No	No	Yes	Yes	Female	66	YES (CARD SHOWN)	No	URBAN	Primary school completed	Widowed	Unemployed (unable to work)	5	2	4	NO		NO		NO		2	1	2	1	Never	Yes	10	YES	24	0	YES
Yes	Yes	1	Previously diagnosed	171	87	164	84	No	Yes	Previously diagnosed	No	8.5	9898		No	No	No	No	No	Yes	Yes	Male	58	YES (CARD SHOWN)	No	URBAN	College/University completed	Currently married	Retired	6	0	4	NO		NO		NO		0		7	1	Never	Yes	20	YES	7	0	YES
Yes	Yes	1	Previously diagnosed	153	85	159	87	Yes	No		Yes	9898	9898	9898	No	No	No	No	No	Yes	Yes	Female	65	YES (CARD SHOWN)	No	URBAN	Primary school completed	Currently married	Trader	5	1	3	NO		NO		NO		5	3	6	3	Never	Yes	20	YES	8	5	YES
Yes	Yes	1	Previously diagnosed	107	76	107	76	Yes	No		Yes	9898	9898	9898		No	No	No	No	Yes	Yes	Female	50	YES (CARD SHOWN)	No	URBAN	High school completed	Widowed	Self-employed	1	0	1	NO		NO		NO		5	3	2	1	Never	No		YES	3	0	YES
Yes	Yes	1	Previously diagnosed	101	68	153	78	No	Yes	Previously diagnosed	Yes	7979	7979	7979	No	No	No	No	No	Yes	Yes	Female	68	YES (CARD SHOWN)	No	PERIURBAN	Primary school completed	Currently married	Unemployed (able to work)	2	0	1	NO		NO		NO		2	4	5	4	Never	Yes	45	YES	12	9898	YES
Yes	Yes	1	Previously diagnosed	176	81	178	73	No	Yes	Previously diagnosed	No	5.6	9898	6.5	No	No	No	No	No	Yes	Yes	Female	71	YES (CARD SHOWN)	No	URBAN	College/University completed	Currently married	Retired	20	11	7	NO		NO		NO		7	4	7	3	Rarely	No		YES	4	0	NO
Yes	Yes	1	Previously diagnosed	131	86	132	88	No	No		Yes	9898	9898	9898	No	No	No	No	No	Yes	Yes	Female	66	YES (CARD NOT SHOWN)	No	URBAN	No formal schooling	Widowed	Farmer	3	0	2	NO		NO		NO		5	4	5	4	Never	Yes	60	YES	0	2	YES
Yes	No	0		131	78	132	75		Yes	Previously diagnosed	Yes	14.9	12.2	9898	No	No	No	No	No	Yes	Yes	Female	47	YES (CARD SHOWN)	No	URBAN	Primary school completed	Currently married	Self-employed	9	3	5	NO		NO		NO		3	1	3	2	Never	Yes	10	NO
Yes	Yes	1	Previously diagnosed	114	63	114	60	No	Yes	Previously diagnosed	Yes	18.1	9898	13.2	No	No	No	No	No	Yes	Yes	Female	65	YES (CARD SHOWN)	No	URBAN	Secondary school completed	Widowed	Self-employed	6	4	4	NO		NO		NO		2	2	4	4	Rarely	Yes	20	YES	6	9898	YES
Yes	Yes	1	Previously diagnosed	155	69	159	70	No	No		No	9898	9898	9898	No	No	No	No	No	Yes	Yes	Female	55	NO	No	URBAN	Primary school completed	Divorced	Self-employed	6	0	2	NO		NO		NO		7	1	7	2	Never	Yes	15	YES	2	9898	YES
Yes	Yes	1	Previously diagnosed	190	100	180	91	No	No		No	9898	9898	9898	No	No	No	No	No	Yes	Yes	Female	54	YES (CARD SHOWN)	No	RURAL	Secondary school completed	Currently married	Government employee	8	0	3	NO		NO		NO		2	2	7	2	Never	Yes	10	YES	1	8	YES
Yes	Yes	1	Previously diagnosed	131	87	128	83	No	Yes	Previously diagnosed	No	4.1			No	No	No	No	No	Yes	Yes	Female	69	YES (CARD SHOWN)	No	PERIURBAN	High school completed	Widowed	Trader	10	5	8	NO		NO		NO		3	2	4	2	Never	Yes	40	YES	10	0	YES
Yes	Yes	1	Previously diagnosed	115	77	111	75	Yes	No		Yes	9898	9898	9898	No	No	No	No	No	Yes	Yes	Female	41	YES (CARD SHOWN)	No	RURAL	High school completed	Currently married	Trader	8	2	4	NO		NO		NO		1	1	7	2	Never	Yes	15	YES	1	1	YES
Yes	No	0		165	83	157	82		Yes	Previously diagnosed	Yes	9.7	9898	10.3	No	No	No	No	No	Yes	Yes	Female	64	YES (CARD SHOWN)	No	RURAL	No formal schooling	Currently married	Unemployed (unable to work)	8	3	3	NO		NO		NO		7	2	7	1	Never	Yes	30	NO
Yes	Yes	1	Previously diagnosed	209	114	208	107	No	Yes	Previously diagnosed	No	4.4	9898	8.3	No	No	No	No	No	Yes	Yes	Female	64	YES (CARD SHOWN)	No	URBAN	High school completed	Currently married	Unemployed (unable to work)	2	1	2	NO		NO		NO		5	2	7	2	Never	Yes	20	YES	4		YES
Yes	Yes	1	Previously diagnosed	157	88	157	88	Yes	No		Yes					No	No	No	No	Yes	Yes	Female	57	YES (CARD SHOWN)	No	URBAN	College/University completed	Widowed	Government employee	5	2	5	NO		NO		NO		7	4	6	4	Never	Yes	45	YES	27		YES
Yes	Yes	1	Previously diagnosed	139	66	140	63	No	Yes	Previously diagnosed	Yes	4.3			No	No	No	No	No	Yes	Yes	Female	77	YES (CARD SHOWN)	No	URBAN	Primary school completed	Widowed	Unemployed (unable to work)	11	5	6	NO		NO		NO		4	3	3	2	Never	No		YES	50		YES
Yes	Yes	1	Previously diagnosed	134	87	133	89	No	No			9898	9898	9898		No	No	No	No	Yes	Yes	Female	54	YES (CARD SHOWN)	No	URBAN	High school completed	Currently married	Trader	2	0	1	NO		NO		NO		1	1	2	2	REFUSED	No		YES	19	9898	YES
Yes	Yes	1	Previously diagnosed	138	83	121	81	No	Yes	Previously diagnosed	No	20.6	9898	7979	No	No	No	No	No	Yes	Yes	Female	71	YES (CARD SHOWN)	No	URBAN	Primary school completed	Divorced	Unemployed (unable to work)	7	5	4	NO		NO		NO		1	2	6	3	Never	No		YES	10	9898	YES
Yes	Yes	1	Previously diagnosed	153	83	155	84	Yes	Yes	Previously diagnosed	Yes	6.3	9898	11.4	Yes	No	No	No	No	Yes	Yes	Female	55	YES (CARD SHOWN)	No	URBAN	High school completed	Currently married	Self-employed	3	0	3	NO		NO		NO		2	1	7	2	Never	Yes	40	YES	9	9898	YES
Yes	Yes	1	Previously diagnosed	168	89	170	90	Yes	Yes	Previously diagnosed	No	5.6	9898	15.6	Yes	No	No	No	No	Yes	Yes	Female	52	YES (CARD SHOWN)	No	PERIURBAN	Secondary school completed	Currently married	Self-employed	9	2	6	NO		NO		NO		3	1	2	1	Never	No		YES	6	0	YES
Yes	Yes	1	Previously diagnosed	170	91	155	79	No	Yes	Previously diagnosed	No	8.7	9898	9898	No	No	No	No	No	Yes	Yes	Female	70	YES (CARD SHOWN)	No	URBAN	High school completed	Widowed	Retired	1	0	1	NO		NO		NO		1	2	5	3	Never	No		YES	11	9898	YES
Yes	Yes	1	Previously diagnosed	140	76	131	73	Yes	Yes	Previously diagnosed	No	11.8	9898	8.9	Yes	No	No	No	No	Yes	Yes	Female	57	YES (CARD SHOWN)	No	URBAN	Primary school completed	Currently married	Unemployed (able to work)	7	3	5	NO		NO		NO		0		7	1	Never	Yes	20	YES	60	6	YES
Yes	Yes	1	Previously diagnosed	163	70	156	72	No	Yes	Previously diagnosed	No	4.8	9898	8.3	No	No	No	No	No	Yes	Yes	Female	71	YES (CARD SHOWN)	No	URBAN	High school completed	Widowed	Retired	1	0	1	NO		NO		NO		0		2	1	Never	No		YES	12	9898	YES
Yes	Yes	1	Previously diagnosed	136	66	134	64	No	No		Yes	9898	9898	9898	No	No	No	No	No	Yes	Yes	Female	69	YES (CARD SHOWN)	No	RURAL	Secondary school completed	Currently married	Self-employed	6	1	3	NO		NO		NO		7	2	5	1	Never	No		YES	10	0	YES
Yes	Yes	1	Previously diagnosed	151	75	137	74	No	Yes	Previously diagnosed	No	5.7	7979	7979	No	No	No	No	No	Yes	Yes	Male	64	YES (CARD SHOWN)	No	RURAL	High school completed	Widowed	Self-employed	4	2	1	NO		NO		YES	1-3 days per month	2	4	7	3	Occasionally	Yes	10	YES	9	7979	YES
Yes	No	0		126	69	132	66	No	Yes	Previously diagnosed	No	8.7	9898	6.6	No	No	No	No	No	Yes	Yes	Male	58	YES (CARD SHOWN)	No	PERIURBAN	Secondary school completed	Currently married	Government employee	14	2	10	NO		YES	20	NO		1	2	3	2	Never	Yes	40	NO
Yes	Yes	1	Previously diagnosed	134	68	129	70	Yes	Yes	Previously diagnosed	No	10.8	9898	10.1	Yes	No	No	No	No	Yes	Yes	Female	55	YES (CARD SHOWN)	No	URBAN	High school completed	Currently married	Trader	9	4	6	NO		NO		NO		2	2	4	2	Never	Yes	30	YES	12	9898	YES
Yes	Yes	1	Previously diagnosed	135	88	129	80	Yes	No		Yes	9898	4.7	9898	No	No	No	No	No	Yes	Yes	Female	49	YES (CARD SHOWN)	No	URBAN	Secondary school completed	Currently married	Government employee	3	0	2	NO		NO		NO		6	2	6	1	Never	No		YES	15	0	YES
Yes	Yes	1	Previously diagnosed	158	77	148	85	No	No		Yes	9898	9898	9898	No	No	No	No	No	Yes	Yes	Female	64	YES (CARD SHOWN)	No	RURAL	No formal schooling	Seperated	Farmer	1	0	1	NO		NO		NO		0		7	2	Never	Yes	30	YES	9	4	YES
Yes	Yes	1	Previously diagnosed	182	120	179	116	Yes	No		Yes	9898	9898	9898	No	No	No	No	No	Yes	Yes	Female	59	YES (CARD SHOWN)	Yes	PERIURBAN	College/University completed	Widowed	Government employee	5	1	3	NO		NO		NO		5	2	6	3	Never	No		YES	7	9898	YES
Yes	Yes	1	Previously diagnosed	120	71	122	74	Yes	No		No	9898	9898	9898	No	No	No	No	No	Yes	Yes	Female	53	YES (CARD SHOWN)	No	PERIURBAN	Secondary school completed	Currently married	Trader	4	2	3	NO		NO		YES	1-3 days per month	7	4	7	6	Rarely	No		YES	4	7979	YES
Yes	Yes	1	Previously diagnosed	110	64	106	65	No	No							No	No	No	No	Yes	Yes	Female	51	YES (CARD SHOWN)	No	RURAL	Less than primary school	Currently married	Farmer	5	2	3	NO		NO		NO		3	2	6	2	Never	No		YES	1	0	YES
Yes	Yes	1	Previously diagnosed	128	78	133	79	Yes	Yes	Previously diagnosed	No	12.7	9898	8	No	No	No	No	No	Yes	Yes	Female	63	YES (CARD SHOWN)	No	URBAN	No formal schooling	Divorced	Self-employed	7	0	4	NO		NO		NO		1	1	7	1	Never	Yes	30	YES	10	9898	YES
Yes	Yes	1	Previously diagnosed	132	86	132	85	No	No		Yes					No		No	No	Yes	Yes	Male	49	YES (CARD SHOWN)	No	RURAL	Non-formal education	Currently married	Government employee	23	5	4	NO		NO		NO		1	1	3	3	Very often	No		YES	3		YES
Yes	Yes	1	Previously diagnosed	157	85	150	83	Yes	No		No	9898	9898	9898	No	No	No	No	No	Yes	Yes	Male	57	YES (CARD SHOWN)	No	RURAL	No formal schooling	Currently married	Self-employed	10	2	6	NO		NO		NO		2	1	3	3	Rarely	Yes	20	YES	9898	3	YES
No	Yes	1	Previously diagnosed	114	71	111	71	No	No		Yes	9898	9898	9898	No	No	No	No	No	Yes	Yes	Female	69	YES (CARD SHOWN)	No	URBAN	Primary school completed	Currently married	Self-employed	3	0	1	NO		NO		NO		4	1	7	3	Never	No		YES	10	0	YES
Yes	Yes	1	Previously diagnosed	124	77	138	82	Yes	No							No	No	No	No	Yes	Yes	Female	38	YES (CARD SHOWN)	No	URBAN	Secondary school completed	Currently married	Self-employed	5	3	4	NO		NO		NO		2	1	7	2	Never	No		YES	3		YES
No	No	0		147	83	150	84	No	Yes	Previously diagnosed	Yes	15.4	9898	9.8	No	No	No	No	No	Yes	Yes	Female	60	YES (CARD SHOWN)	No	PERIURBAN	Secondary school completed	Currently married	Trader	7	3	4	NO		NO		NO		1	1	2	1	Never	Yes	60	NO
Yes	Yes	1	Previously diagnosed	151	95	145	94	No	Yes	Previously diagnosed	No	12.3	9898	10.1	No	No	No	No	No	Yes	Yes	Female	52	YES (CARD SHOWN)	No	URBAN	No formal schooling	Currently married	Private Company Employee	7	0	5	NO		NO		NO		0		0		Never	No		YES	7	0	YES
Yes	Yes	1	Previously diagnosed	180	85	161	82	No	No			9898	9898	9898		No	No	No	No	Yes	Yes	Female	55	YES (CARD SHOWN)	No	PERIURBAN	Secondary school completed	Widowed	Unemployed (unable to work)	5	1	3	NO		NO		NO		2	1	5	2	Never	Yes	15	YES	5	9898	YES
Yes	Yes	1	Previously diagnosed	164	112	162	110	Yes	Yes	Previously diagnosed	Yes	8	9898	9898	Yes	No	No	No	No	Yes	Yes	Female	54	YES (CARD SHOWN)	No	URBAN	No formal schooling	Seperated	Unemployed (unable to work)	2	0	2	NO		NO		NO		2	1	5	2	Never	Yes	15	YES	8	9898	YES
Yes	Yes	1	Previously diagnosed	115	73	116	75	No	No		Yes				No	No	No	No	No	Yes	Yes	Female	57	YES (CARD SHOWN)	No	URBAN	Secondary school completed	Currently married	Trader	6	1	3	NO		NO		NO		3	1	7	2	Never	Yes	10	YES	1	5	YES
Yes	Yes	1	Previously diagnosed	120	69	129	67	No	Yes	Previously diagnosed	No	23.3			No	No	No	No	No	Yes	Yes	Female	52	YES (CARD SHOWN)	No	URBAN	Less than primary school	Currently married	Trader	9	3	5	NO		NO		NO		3	1	0		Never	Yes	10	YES	10		YES
Yes	Yes	1	Previously diagnosed	150	83	148	84	No	Yes	Previously diagnosed	No				No	No	No	No	No	Yes	Yes	Female	60	YES (CARD SHOWN)	No	URBAN	No formal schooling	Widowed	Homemaker	5	3	3	NO		YES	15	NO		1	1	1	1	Never	Yes	10	YES	25		YES
Yes	Yes	1	Previously diagnosed	119	78	119	74	Yes	Yes	Previously diagnosed	No	15.7	9898	12.6	Yes	No	No	No	No	Yes	Yes	Female	60	YES (CARD SHOWN)	No	URBAN	Less than primary school	Widowed	Farmer	6	1	4	NO		NO		NO		2	2	1	1	Never	Yes	20	YES	11	0	YES
Yes	Yes	1	Previously diagnosed	131	84	126	86	Yes	Yes	Previously diagnosed	Yes	7.6	9898	9.2	Yes	No	No	No	No	Yes	Yes	Female	62	YES (CARD SHOWN)	No	URBAN	No formal schooling	Widowed	Unemployed (able to work)	7	4	3	NO		NO		NO		2	2	3	2	Never	Yes	30	YES	0	4	YES
Yes	Yes	1	Previously diagnosed	126	83	121	84	No	Yes	Previously diagnosed	No	8.5	9898	7979	No	No	No	No	No	Yes	Yes	Female	55	YES (CARD SHOWN)	No	URBAN	Primary school completed	Currently married	Trader	9	1	3	NO		NO		NO		3	3	3	3	Rarely	No		YES	5	9898	YES
Yes	Yes	1	Previously diagnosed	166	106	160	110	Yes	No		Yes					No	No	No	No	Yes	Yes	Female	39	YES (CARD SHOWN)	No	URBAN	High school completed	Currently married	Trader	5	3	2	NO		NO		NO		0		2	2	Never	No		YES		3	YES
Yes	Yes	1	Previously diagnosed	180	69	166	67	No	No		No	9898	9898	9898	No	No	No	No	No	Yes	Yes	Female	65	YES (CARD SHOWN)	No	RURAL	No formal schooling	Widowed	Self-employed	1	0	1	NO		NO		NO		5	2	7	2	Never	Yes	5	YES	6	7979	YES
Yes	Yes	1	Previously diagnosed	102	64	102	65	Yes	No		No	9898	9898	9898	No	No	No	No	No	Yes	Yes	Female	54	YES (CARD SHOWN)	No	URBAN	Primary school completed	Currently married	Homemaker	5	1	3	NO		NO		NO		5	3	6	5	Rarely	Yes	40	YES	36	9898	YES
Yes	Yes	1	Previously diagnosed	187	98	178	94	No	No							No	No	No	No	Yes	Yes	Male	52	YES (CARD SHOWN)	Yes	URBAN	College/University completed	Currently married	Government employee	9	4	4	NO		NO		NO		0		7	2	Never	Yes	10	YES	10	2	YES
Yes	Yes	1	Previously diagnosed	119	75	125	79	Yes	Yes	Previously diagnosed	Yes	6.6	9898	8.6	Yes	No	No	No	No	Yes	Yes	Female	59	YES (CARD SHOWN)	No	PERIURBAN	Secondary school completed	Never married	Unemployed (able to work)	2	0	2	NO		NO		NO		1	2	7	1	Never	No		YES	7	0	YES
Yes	Yes	1	Previously diagnosed	150	85	151	80	Yes	No			9898	9898	9898		No	No	No	No	Yes	Yes	Male	65	YES (CARD SHOWN)	No	URBAN	Primary school completed	Currently married	Farmer	2	0	1	NO		NO		NO		2	2	2	2	Never	No		YES	25	0	YES
Yes	Yes	1	Previously diagnosed	137	87	141	87	Yes	No		Yes				No	No	No	No	No	Yes	Yes	Female	50	YES (CARD SHOWN)	No	RURAL	Secondary school completed	Currently married	Self-employed	3	0	1	NO		NO		NO		7	1	7	3	Never	No		YES	0	5	YES
Yes	Yes	1	Previously diagnosed	179	79	147	79	No	No		No	9898	9898	9898	No	No	No	No	No	Yes	Yes	Female	78	YES (CARD SHOWN)	No	PERIURBAN	No formal schooling	Widowed	Unemployed (unable to work)	2	0	2	NO		NO		NO		2	4	3	4	Never	No		YES	4	2	YES
Yes	Yes	1	Previously diagnosed	129	78	130	70	Yes	No			9898	9898	9898	No	No	No	No	No	Yes	Yes	Female	58	YES (CARD SHOWN)	No	URBAN	Primary school completed	Widowed	Self-employed	3	1	1	NO		NO		NO		1	3	4	5	Never	Yes	240	YES	10	9898	YES
Yes	Yes	1	Previously diagnosed	144	67	151	67	Yes	Yes	Previously diagnosed	No	7.3	9898	7.1	Yes	No	No	No	No	No	Yes	Female	65	YES (CARD SHOWN)	No	URBAN	College/University completed	Currently married	Retired	3	1	2	NO		NO		NO		3	2	4	3	Never	Yes	20	YES	15	9898	YES
Yes	Yes	1	Previously diagnosed	131	81	114	71	Yes	Yes	Previously diagnosed	No	6.9	9898	6.3	Yes	No	No	No	No	Yes	Yes	Female	78	YES (CARD SHOWN)	Yes	PERIURBAN	Less than primary school	Divorced	Unemployed (unable to work)	3	0	3	NO		NO		NO		4	1	7	2	Never	No		YES	9	9898	YES
Yes	No	0		139	69	127	76		Yes	Previously diagnosed	Yes	10.4			No	No	No	No	No	Yes	Yes	Female	69	YES (CARD SHOWN)	No	URBAN	No formal schooling	Currently married	Trader	8	2	5	NO		NO		NO		4	2	3	2	Never	Yes	10	NO
Yes	Yes	1	Previously diagnosed	141	94	120	85	No	Yes	Previously diagnosed	No	6.9			No	No	No	No	No	Yes	Yes	Female	73	YES (CARD SHOWN)	No	URBAN	No formal schooling	Widowed	Unemployed (unable to work)	7	4	5	NO		NO		YES	1-3 days per month	1	1	3	1	Very often	No		YES	7		YES
Yes	Yes	1	Previously diagnosed	145	105	137	97	No	No		No	9898	9898	9898	No	No	No	No	No	Yes	Yes	Female	59	YES (CARD SHOWN)	No	URBAN	College/University completed	Currently married	Unemployed (unable to work)	5	1	3	NO		NO		NO		5	1	7	1	Never	No		YES	10	9898	YES
Yes	Yes	1	Previously diagnosed	200	99	180	92	No	Yes	Previously diagnosed	Yes	13.4	9898	9.9	No	No	No	No	No	Yes	Yes	Female	70	YES (CARD SHOWN)	No	URBAN	No formal schooling	Widowed	Unemployed (unable to work)	5	0	4	NO		NO		NO		1	1	7	2	Never	Yes	10	YES	5	0	YES
Yes	No	0		110	62	114	62	No	Yes	Previously diagnosed	Yes	11.5	9898	11.5	No	No	No	No	No	Yes	Yes	Female	36	YES (CARD SHOWN)	No	RURAL	No formal schooling	Currently married	Homemaker	4	2	1	NO		NO		NO		0		2	1	Never	No		NO
Yes	Yes	1	Previously diagnosed	101	57	94	52	No	Yes	Previously diagnosed	No	7.5	9898	7.5	No	No	No	No	No	Yes	Yes	Female	51	YES (CARD SHOWN)	No	URBAN	No formal schooling	Currently married	Trader	8	2	5	NO		NO		NO		1	1	2	1	Never	No		YES	2	9898	YES
Yes	Yes	1	Previously diagnosed	173	87	165	88	No	No		No	9898	9898	9898	No	No	No	No	No	Yes	Yes	Female	53	YES (CARD SHOWN)	No	URBAN	No formal schooling	Currently married	Private Company Employee	9	5	2	NO		NO		NO		4	1	7	2	Never	No		YES	15	9898	YES
Yes	No	0		105	70	108	60		Yes	Previously diagnosed	Yes	8			Yes	No	No	No	No	Yes	Yes	Female	75	YES (CARD SHOWN)	No	PERIURBAN	No formal schooling	Currently married	Self-employed	2	0	1	NO		NO		NO		1	2	4	3	Occasionally	No		NO
Yes	Yes	1	Previously diagnosed	117	62	117	62	Yes	No		No	9898	8585	9898	No	No		No	No	Yes	Yes	Female	52	YES (CARD SHOWN)	No	URBAN	No formal schooling	Currently married	Homemaker	10	1	3	NO		NO		NO		7	1	7	1	Rarely	No		YES	3	8585	YES
Yes	Yes	1	Previously diagnosed	130	85	127	84	No	No		Yes					No	No	No	No	Yes	Yes	Female	36	YES (CARD SHOWN)	No	PERIURBAN	No formal schooling	Currently married	Self-employed	3	1	2	NO		NO		NO		4	2	7	2	Never	No		YES			YES
Yes	No	0		98	51	93	43	No	Yes	Previously diagnosed	Yes	22.9	9898	16.5	No	No	No	No	No	Yes	Yes	Male	65	YES (CARD SHOWN)	No	URBAN	No formal schooling	Widowed	Unemployed (unable to work)	2	1	1	NO		NO		NO		6	3	2	1	Never	No		NO
Yes	Yes	1	Previously diagnosed	177	106	169	105	Yes	No							No		No	No	Yes	Yes	Male	50	YES (CARD SHOWN)	No		No formal schooling	Currently married	Self-employed	12	6	6	NO		YES	10	NO		2	1	2	1	Never	Yes	60	YES	1		YES
Yes	No	0		125	68	120	66	No	Yes	Previously diagnosed	Yes	18			No	No	No	No	No	Yes	Yes	Female	28	YES (CARD SHOWN)	No	URBAN	No formal schooling	Never married	Trader	1	0	1	NO		NO		NO		1	1	1	1	Never	Yes	15	NO
Yes	Yes	1	Previously diagnosed	140	80	146	79	No	Yes	Previously diagnosed	No	60	9898	5.8	No	No	No	No	No	Yes	Yes	Female	65	YES (CARD SHOWN)	No	RURAL	No formal schooling	Widowed	Unemployed (unable to work)	2	1	1	NO		NO		NO		7	1	3	1	Never	Yes	30	YES	6	8585	YES
Yes	Yes	1	Previously diagnosed	148	72	139	83	Yes	Yes	Previously diagnosed	Yes	8585	8585	8585		No		No	No	Yes	Yes	Female	80	YES (CARD SHOWN)	No	RURAL	No formal schooling	Widowed	Unemployed (unable to work)	6	2	4	NO		NO		NO		1	1	1	1	Very often	No		YES	1		YES
Yes	Yes	1	Previously diagnosed	134	85	133	87	Yes	No		No	9898	8585	9898	No	No		No	No	Yes	Yes	Female	44	YES (CARD SHOWN)	No	URBAN	Primary school completed	Currently married	Self-employed	10	3	5	NO		NO		NO		7	2	7	2	Rarely	No		YES	2	8585	YES
Yes	No	0		97	60	99	64	No	Yes	Previously diagnosed	Yes	6.1	9898	7.4	No	No	No	No	No	Yes	Yes	Female	29	YES (CARD SHOWN)	No	URBAN	No formal schooling	Seperated	Unemployed (able to work)	4	2	1	NO		NO		NO		2	2	7	1	Never	Yes	30	NO
Yes	Yes	1	Previously diagnosed	136	68	139	72	Yes	No		Yes	9898	9898	9898	No	No	No	No	No	Yes	Yes	Female	75	YES (CARD SHOWN)	No	URBAN	No formal schooling	Widowed	Trader	1	0	1	NO		NO		NO		5	2	5	4	Never	No		YES	15	9898	YES
Yes	No	0		117	79	127	79	No	Yes	Previously diagnosed	Yes	7.5	9898	6.9	No	No	No	No	No	Yes	Yes	Female	47	YES (CARD SHOWN)	No	PERIURBAN	High school completed	Currently married	Farmer	8	3	6	NO		NO		NO		4	2	7	2	Never	Yes	75	NO
Yes	Yes	1	Previously diagnosed	147	80	144	72	No	No		Yes				No	No	No	No	No	Yes	Yes	Female	63	YES (CARD SHOWN)	No	RURAL	Secondary school completed	Currently married	Farmer	7	4	6	NO		NO		NO		0		7	1	Never	Yes	25	YES	2	2	YES
Yes	Yes	1	Previously diagnosed	145	74	131	74	No	No		Yes	9898	9898	9898	No	No	No	No	No	Yes	Yes	Female	56	YES (CARD SHOWN)	No	RURAL	High school completed	Currently married	Trader	15	3	7	NO		NO		NO		0		1	1	Never	No		YES	15	6	YES
Yes	Yes	1	Previously diagnosed	163	84	161	86	Yes	Yes	Previously diagnosed	Yes	5.3	9898	7.2		No	No	No	No	Yes	Yes	Female	56	YES (CARD SHOWN)	No	URBAN	High school completed	Currently married	Unemployed (unable to work)	11	0	2	NO		NO		NO		3	3	3	3	Never	Yes	10	YES	1	0	YES
Yes	Yes	1	Previously diagnosed	164	104	170	103	No	No		No	9898	9898	9898	No	No	No	No	No	Yes	Yes	Male	47	YES (CARD SHOWN)	No	URBAN	No formal schooling	Currently married	Farmer	9	4	2	NO		NO		NO		2	1	3	2	Never	No		YES	9898	1	YES
Yes	Yes	1	Previously diagnosed	150	80	145	80	Yes	No		Yes	9898	9898	9898		No	No	No	No	Yes	Yes	Female	64	YES (CARD SHOWN)	No	URBAN	Less than primary school	Currently married	Unemployed (unable to work)	4	1	2	NO		NO		NO		1	1	1	1	Never	No		YES	27	0	YES
Yes	Yes	1	Previously diagnosed	131	81	135	83	No	No		No	9898	9898	9898	No	No		No	No	Yes	Yes	Female	48	YES (CARD SHOWN)	No	URBAN	Secondary school completed	Currently married	Self-employed	7	0	2	NO		NO		YES	1-3 days per month	7	3	7	3	Never	Yes	20	YES	2	0	YES
Yes	Yes	1	Previously diagnosed	160	99	153	98	Yes	No		Yes	9898	9898	9898		No	No	No	No	Yes	Yes	Female	36	YES (CARD SHOWN)	No	URBAN	No formal schooling	Currently married	Trader	10	5	3	NO		NO		NO		2	2	2	2	Never	Yes	5	YES	13	0	YES
Yes	Yes	1	Previously diagnosed	173	95	148	87	No	Yes	Previously diagnosed	No	13.6	9898	11.2	No	No	No	No	No	Yes	Yes	Female	52	YES (CARD SHOWN)	No	URBAN	Less than primary school	Currently married	Unemployed (able to work)	10	5	5	NO		NO		NO		2	1	4	2	Never	No		YES	23	9898	YES
Yes	Yes	1	Newly diagnosed	130	94	131	94	No	No		Yes	9898	9898	9898	No	No	No	No	No	Yes	Yes	Female	37	YES (CARD SHOWN)	No	URBAN	High school completed	Currently married	Unemployed (able to work)	5	3	2	NO		YES	1	NO		3	1	7	1	Never	No		YES	0	1	YES
Yes	Yes	1	Previously diagnosed	180	104	160	95	No	Yes	Previously diagnosed	No	8.5	8585	10.2	No	No	No	No	No	Yes	Yes	Female	42	YES (CARD SHOWN)	No	PERIURBAN	Primary school completed	Currently married	Self-employed	14	10	7	NO		NO		NO		1	1	7	1	Never	Yes	30	YES	12	8585	YES
Yes	Yes	1	Previously diagnosed	148	83	148	83	No	No		No	9898	9898	9898	No	No	No	No	No	Yes	Yes	Female	65	YES (CARD SHOWN)	No	PERIURBAN	Less than primary school	Widowed	Unemployed (unable to work)	11	4	5	NO		NO		NO		1	3	7	8	Never	No		YES	5	7979	YES
Yes	Yes	1	Previously diagnosed	120	70	133	73	Yes	Yes	Previously diagnosed	No	5.6	9898	8.3	Yes	No	No	No	No	Yes	Yes	Female	56	YES (CARD SHOWN)	No	URBAN	High school completed	Widowed	Trader	4	1	3	NO		NO		NO		1	1	2	2	Never	No		YES	1	9898	YES
[truncated: 1,640 more rows]
[truncated: 479 more columns]
